# Supplementary material for: Intergenerational sustainability is enhanced by taking the perspective of future generations
Source: Sci Rep. 2021 Jan 28;11:2437. doi: 10.1038/s41598-021-81835-y (PMC7844004; doi:10.1038/s41598-021-81835-y)
Supplement: Supplementary file 2 — Supplementary material 2 [file 41598_2021_81835_MOESM2_ESM.xls]

## Sheet: Sheet1
ID	Situation	decision	decision_dummy	D	X	%_of_option_A_in_history	#_of_generations_history	x_over_d_(IS_index)	Social_Value_Orientation_SVO	FAB_dummy	Request_in_FAB	female	age	Prosocial_dummy	Sequance_ranking
1	1	B	1	600	2400	0.5	4	4	1	0		0	24	1	1
1	2	B	1	100	3600	0	9	36	1	0		0	24	1	2
1	3	B	1	900	2700	0.25	4	3	1	0		0	24	1	3
1	4	B	1	100	2200	0.7	20	22	1	0		0	24	1	4
1	5	B	1	200	3000	1	12	15	1	0		0	24	1	5
1	6	A	0	600	0	0.75	8	0	1	0		0	24	1	6
1	7	B	1	200	3400	0.25	2	17	1	0		0	24	1	7
1	8	A	0	300	0	0.75	12	0	1	0		0	24	1	8
1	9	A	0	200	0	0.78	23	0	1	0		0	24	1	9
1	10	B	1	300	1500	0.7	10	5	1	0		0	24	1	10
1	11	B	1	200	3400	0.5	2	17	1	0		0	24	1	11
1	12	B	1	100	3200	0.5	8	32	1	0		0	24	1	12						Variables	Definitions
1	13	B	1	300	3000	0.67	3	10	1	0		0	24	1	13					1	ID	Individual ID
1	14	B	1	100	2600	0.67	15	26	1	0		0	24	1	14					2	Situation	The situation all subjects face in the game
1	15	B	1	1800	3600	0	0	2	1	0		0	24	1	15					3	decision	The option the subject chooses in each situation
1	16	B	1	900	3600	0	7	4	1	0		0	24	1	16					4	decision_dummy	A dummy variable for the subject's choices, taking 1 if the subject chooses option B and 0 otherwise
1	17	B	1	100	3300	0.75	4	33	1	0		0	24	1	17					5	D	The difference between option A and B
1	18	B	1	600	1800	0.75	4	3	1	0		0	24	1	18					6	X	The value of option A
1	19	B	1	1200	3600	0	5	3	1	0		0	24	1	19					7	%_of_option_A_in_history	The percentage of option A choices in the sequence history, taking a value from 0 to 1 reflecting the ratio of the number of previous generations that chose option A to the total number of previous generations in the sequence history for each situation
1	20	B	1	1200	1200	0.5	4	1	1	0		0	24	1	20					8	#_of_generations_history	The number of generations in each situation before the current subject
1	21	B	1	900	1800	1	2	2	1	0		0	24	1	21					9	x_over_d_(IS_index)	An ordered categorical variable for the ratio of X/D , taking a value from 0 to 36.
1	22	B	1	1200	1200	0.67	3	1	1	0		0	24	1	22					10	Social_Value_Orientation_SVO	A discrete variable takes the value 0 if a subject is proself, 1 if a subject is prosocial, 2 if a subject is comptitive and 3 if a subject is unidentified
1	23	B	1	300	1800	0.25	8	6	1	0		0	24	1	23					11	FAB_dummy	A dummy variable for the treatment, taking 1 if the subject belongs to the treatment group and 0 otherwise
1	24	B	1	1800	1800	1	1	1	1	0		0	24	1	24					12	Request_in_FAB	A dummy variable for the option the subject requests from the previous generation to choose in FAB treatment, taking 1 if the subject chooses option B and 0 otherwise
1	25	B	1	900	900	0.75	4	1	1	0		0	24	1	25					13	female	A dummy variable for the gender, taking 1 if the subject is a female and 0 otherwise
1	26	B	1	1200	2400	1	1	2	1	0		0	24	1	26					14	age	A dicrete variable for the age
1	27	B	1	600	1200	0.33	12	2	1	0		0	24	1	27					15	Prosocial_dummy	A dummy variable for social value orientation, taking 1 if the subject is categorized as prosocial and 0 otherwise
1	28	B	1	300	3300	1	1	11	1	0		0	24	1	28					16	Sequance_ranking	Decision order is a count variable for the order of each decision for each subject in the game
1	29	B	1	200	2600	0.63	8	13	1	0		0	24	1	29
1	30	B	1	300	3600	0	0	12	1	0		0	24	1	30
1	31	A	0	1800	0	0.5	2	0	1	0		0	24	1	31
1	32	B	1	600	2400	0.5	4	4	1	0		0	24	1	32
1	33	A	0	1200	0	0.33	9	0	1	0		0	24	1	33
1	34	A	0	900	0	0.5	8	0	1	0		0	24	1	34
1	35	B	1	100	3500	1	1	35	1	0		0	24	1	35
1	36	B	1	300	2400	0.5	8	8	1	0		0	24	1	36
2	1	B	1	600	2400	0.5	4	4	0	0		0	21	0	5
2	2	A	0	100	3600	0	9	36	0	0		0	21	0	2
2	3	B	1	900	2700	0.25	4	3	0	0		0	21	0	4
2	4	A	0	100	2200	0.7	20	22	0	0		0	21	0	20
2	5	A	0	200	3000	1	12	15	0	0		0	21	0	3
2	6	A	0	600	600	0.63	8	1	0	0		0	21	0	29
2	7	A	0	200	3400	0.25	2	17	0	0		0	21	0	17
2	8	A	0	300	0	0.75	12	0	0	0		0	21	0	1
2	9	B	1	200	0	0.78	23	0	0	0		0	21	0	8
2	10	A	0	300	1500	0.7	10	5	0	0		0	21	0	9
2	11	A	0	200	3400	0.5	2	17	0	0		0	21	0	24
2	12	B	1	100	3200	0.5	8	32	0	0		0	21	0	12
2	13	A	0	300	3000	0.67	3	10	0	0		0	21	0	7
2	14	B	1	100	2600	0.67	15	26	0	0		0	21	0	11
2	15	A	0	1800	3600	0	0	2	0	0		0	21	0	15
2	16	A	0	900	3600	0	7	4	0	0		0	21	0	14
2	17	A	0	100	3300	0.75	4	33	0	0		0	21	0	13
2	18	A	0	600	1800	0.75	4	3	0	0		0	21	0	18
2	19	A	0	1200	3600	0	5	3	0	0		0	21	0	16
2	20	A	0	1200	1200	0.5	4	1	0	0		0	21	0	10
2	21	A	0	900	1800	1	2	2	0	0		0	21	0	21
2	22	A	0	1200	1200	0.67	3	1	0	0		0	21	0	22
2	23	A	0	300	1800	0.25	8	6	0	0		0	21	0	23
2	24	A	0	1800	1800	1	1	1	0	0		0	21	0	19
2	25	A	0	900	900	0.75	4	1	0	0		0	21	0	31
2	26	A	0	1200	2400	1	1	2	0	0		0	21	0	26
2	27	B	1	600	1200	0.33	12	2	0	0		0	21	0	27
2	28	A	0	300	3300	1	1	11	0	0		0	21	0	28
2	29	A	0	200	2600	0.63	8	13	0	0		0	21	0	6
2	30	A	0	300	3600	0	0	12	0	0		0	21	0	35
2	31	A	0	1800	0	0.5	2	0	0	0		0	21	0	34
2	32	A	0	600	2400	0.5	4	4	0	0		0	21	0	32
2	33	A	0	1200	0	0.33	9	0	0	0		0	21	0	33
2	34	A	0	900	0	0.5	8	0	0	0		0	21	0	30
2	35	A	0	100	3500	1	1	35	0	0		0	21	0	25
2	36	A	0	300	2400	0.5	8	8	0	0		0	21	0	36
3	1	A	0	600	2400	0.5	4	4	0	0		0	21	0	27
3	2	A	0	100	3600	0	9	36	0	0		0	21	0	28
3	3	A	0	900	2700	0.25	4	3	0	0		0	21	0	29
3	4	A	0	100	2200	0.7	20	22	0	0		0	21	0	31
3	5	A	0	200	3000	1	12	15	0	0		0	21	0	30
3	6	A	0	600	1800	0.75	4	3	0	0		0	21	0	32
3	7	A	0	200	3400	0.25	2	17	0	0		0	21	0	13
3	8	A	0	300	0	0.75	12	0	0	0		0	21	0	36
3	9	A	0	200	0	0.78	23	0	0	0		0	21	0	34
3	10	A	0	300	1500	0.7	10	5	0	0		0	21	0	35
3	11	A	0	200	3400	0.5	2	17	0	0		0	21	0	11
3	12	A	0	100	3200	0.5	8	32	0	0		0	21	0	12
3	13	A	0	300	3000	0.67	3	10	0	0		0	21	0	33
3	14	A	0	100	2600	0.67	15	26	0	0		0	21	0	14
3	15	A	0	1800	3600	0	0	2	0	0		0	21	0	7
3	16	A	0	900	3600	0	7	4	0	0		0	21	0	16
3	17	A	0	100	3300	0.75	4	33	0	0		0	21	0	17
3	18	A	0	600	1800	0.75	4	3	0	0		0	21	0	18
3	19	A	0	1200	3600	0	5	3	0	0		0	21	0	19
3	20	A	0	1200	1200	0.5	4	1	0	0		0	21	0	20
3	21	A	0	900	1800	1	2	2	0	0		0	21	0	21
3	22	A	0	1200	1200	0.67	3	1	0	0		0	21	0	22
3	23	A	0	300	1800	0.25	8	6	0	0		0	21	0	23
3	24	A	0	1800	1800	1	1	1	0	0		0	21	0	24
3	25	A	0	900	900	0.75	4	1	0	0		0	21	0	25
3	26	A	0	1200	2400	1	1	2	0	0		0	21	0	26
3	27	A	0	600	1200	0.33	12	2	0	0		0	21	0	2
3	28	A	0	300	3300	1	1	11	0	0		0	21	0	6
3	29	A	0	200	2600	0.63	8	13	0	0		0	21	0	4
3	30	A	0	300	3600	0	0	12	0	0		0	21	0	1
3	31	A	0	1800	0	0.5	2	0	0	0		0	21	0	9
3	32	A	0	600	2400	0.5	4	4	0	0		0	21	0	8
3	33	A	0	1200	0	0.33	9	0	0	0		0	21	0	3
3	34	A	0	900	0	0.5	8	0	0	0		0	21	0	10
3	35	A	0	100	3500	1	1	35	0	0		0	21	0	15
3	36	A	0	300	2400	0.5	8	8	0	0		0	21	0	5
4	1	A	0	600	2400	0.5	4	4	1	0		0	20	1	27
4	2	A	0	100	3600	0	9	36	1	0		0	20	1	28
4	3	A	0	900	2700	0.25	4	3	1	0		0	20	1	29
4	4	A	0	100	2200	0.7	20	22	1	0		0	20	1	31
4	5	A	0	200	3000	1	12	15	1	0		0	20	1	30
4	6	A	0	600	1200	1	4	2	1	0		0	20	1	20
4	7	B	1	200	3400	0.25	2	17	1	0		0	20	1	3
4	8	A	0	300	0	0.75	12	0	1	0		0	20	1	21
4	9	A	0	200	0	0.78	23	0	1	0		0	20	1	19
4	10	A	0	300	1500	0.7	10	5	1	0		0	20	1	17
4	11	A	0	200	3400	0.5	2	17	1	0		0	20	1	1
4	12	A	0	100	3200	0.5	8	32	1	0		0	20	1	2
4	13	A	0	300	3000	0.67	3	10	1	0		0	20	1	18
4	14	A	0	100	2600	0.67	15	26	1	0		0	20	1	4
4	15	A	0	1800	3600	0	0	2	1	0		0	20	1	7
4	16	A	0	900	3600	0	7	4	1	0		0	20	1	6
4	17	A	0	100	3300	0.75	4	33	1	0		0	20	1	36
4	18	A	0	600	1800	0.75	4	3	1	0		0	20	1	33
4	19	A	0	1200	3600	0	5	3	1	0		0	20	1	34
4	20	A	0	1200	1200	0.5	4	1	1	0		0	20	1	32
4	21	A	0	900	1800	1	2	2	1	0		0	20	1	35
4	22	A	0	1200	1200	0.67	3	1	1	0		0	20	1	22
4	23	A	0	300	1800	0.25	8	6	1	0		0	20	1	23
4	24	A	0	1800	1800	1	1	1	1	0		0	20	1	24
4	25	A	0	900	900	0.75	4	1	1	0		0	20	1	25
4	26	A	0	1200	2400	1	1	2	1	0		0	20	1	26
4	27	A	0	600	1200	0.33	12	2	1	0		0	20	1	12
4	28	A	0	300	3300	1	1	11	1	0		0	20	1	16
4	29	A	0	200	2600	0.63	8	13	1	0		0	20	1	14
4	30	A	0	300	3600	0	0	12	1	0		0	20	1	11
4	31	A	0	1800	0	0.5	2	0	1	0		0	20	1	9
4	32	A	0	600	2400	0.5	4	4	1	0		0	20	1	8
4	33	A	0	1200	0	0.33	9	0	1	0		0	20	1	13
4	34	A	0	900	0	0.5	8	0	1	0		0	20	1	10
4	35	A	0	100	3500	1	1	35	1	0		0	20	1	5
4	36	A	0	300	2400	0.5	8	8	1	0		0	20	1	15
5	1	A	0	600	2400	0.5	4	4	0	0		0	22	0	1
5	2	B	1	100	3600	0	9	36	0	0		0	22	0	2
5	3	A	0	900	2700	0.25	4	3	0	0		0	22	0	3
5	4	A	0	100	2200	0.7	20	22	0	0		0	22	0	4
5	5	A	0	200	3000	1	12	15	0	0		0	22	0	5
5	6	A	0	900	1800	0.5	4	2	0	0		0	22	0	6
5	7	A	0	200	3400	0.25	2	17	0	0		0	22	0	7
5	8	A	0	300	0	0.75	12	0	0	0		0	22	0	8
5	9	A	0	200	0	0.78	23	0	0	0		0	22	0	9
5	10	A	0	300	1500	0.7	10	5	0	0		0	22	0	10
5	11	A	0	200	3400	0.5	2	17	0	0		0	22	0	11
5	12	A	0	100	3200	0.5	8	32	0	0		0	22	0	12
5	13	A	0	300	3000	0.67	3	10	0	0		0	22	0	13
5	14	A	0	100	2600	0.67	15	26	0	0		0	22	0	14
5	15	A	0	1800	3600	0	0	2	0	0		0	22	0	15
5	16	A	0	900	3600	0	7	4	0	0		0	22	0	16
5	17	A	0	100	3300	0.75	4	33	0	0		0	22	0	17
5	18	A	0	600	1800	0.75	4	3	0	0		0	22	0	18
5	19	A	0	1200	3600	0	5	3	0	0		0	22	0	19
5	20	A	0	1200	1200	0.5	4	1	0	0		0	22	0	20
5	21	A	0	900	1800	1	2	2	0	0		0	22	0	21
5	22	A	0	1200	1200	0.67	3	1	0	0		0	22	0	22
5	23	A	0	300	1800	0.25	8	6	0	0		0	22	0	23
5	24	A	0	1800	1800	1	1	1	0	0		0	22	0	24
5	25	A	0	900	900	0.75	4	1	0	0		0	22	0	25
5	26	A	0	1200	2400	1	1	2	0	0		0	22	0	26
5	27	A	0	600	1200	0.33	12	2	0	0		0	22	0	27
5	28	A	0	300	3300	1	1	11	0	0		0	22	0	28
5	29	A	0	200	2600	0.63	8	13	0	0		0	22	0	29
5	30	A	0	300	3600	0	0	12	0	0		0	22	0	30
5	31	A	0	1800	0	0.5	2	0	0	0		0	22	0	31
5	32	A	0	600	2400	0.5	4	4	0	0		0	22	0	32
5	33	A	0	1200	0	0.33	9	0	0	0		0	22	0	33
5	34	A	0	900	0	0.5	8	0	0	0		0	22	0	34
5	35	A	0	100	3500	1	1	35	0	0		0	22	0	35
5	36	A	0	300	2400	0.5	8	8	0	0		0	22	0	36
6	1	B	1	600	2400	0.5	4	4	1	0		0	21	1	5
6	2	A	0	100	3600	0	9	36	1	0		0	21	1	2
6	3	A	0	900	2700	0.25	4	3	1	0		0	21	1	4
6	4	A	0	100	2200	0.7	20	22	1	0		0	21	1	20
6	5	A	0	200	3000	1	12	15	1	0		0	21	1	3
6	6	A	0	600	1200	0.8	5	2	1	0		0	21	1	29
6	7	B	1	200	3400	0.25	2	17	1	0		0	21	1	17
6	8	A	0	300	0	0.75	12	0	1	0		0	21	1	1
6	9	A	0	200	0	0.78	23	0	1	0		0	21	1	8
6	10	A	0	300	1500	0.7	10	5	1	0		0	21	1	9
6	11	B	1	200	3400	0.5	2	17	1	0		0	21	1	24
6	12	B	1	100	3200	0.5	8	32	1	0		0	21	1	12
6	13	A	0	300	3000	0.67	3	10	1	0		0	21	1	7
6	14	A	0	100	2600	0.67	15	26	1	0		0	21	1	11
6	15	A	0	1800	3600	0	0	2	1	0		0	21	1	15
6	16	B	1	900	3600	0	7	4	1	0		0	21	1	14
6	17	A	0	100	3300	0.75	4	33	1	0		0	21	1	13
6	18	A	0	600	1800	0.75	4	3	1	0		0	21	1	18
6	19	B	1	1200	3600	0	5	3	1	0		0	21	1	16
6	20	A	0	1200	1200	0.5	4	1	1	0		0	21	1	10
6	21	A	0	900	1800	1	2	2	1	0		0	21	1	21
6	22	A	0	1200	1200	0.67	3	1	1	0		0	21	1	22
6	23	A	0	300	1800	0.25	8	6	1	0		0	21	1	23
6	24	A	0	1800	1800	1	1	1	1	0		0	21	1	19
6	25	A	0	900	900	0.75	4	1	1	0		0	21	1	31
6	26	A	0	1200	2400	1	1	2	1	0		0	21	1	26
6	27	A	0	600	1200	0.33	12	2	1	0		0	21	1	27
6	28	B	1	300	3300	1	1	11	1	0		0	21	1	28
6	29	B	1	200	2600	0.63	8	13	1	0		0	21	1	6
6	30	B	1	300	3600	0	0	12	1	0		0	21	1	35
6	31	A	0	1800	0	0.5	2	0	1	0		0	21	1	34
6	32	B	1	600	2400	0.5	4	4	1	0		0	21	1	32
6	33	A	0	1200	0	0.33	9	0	1	0		0	21	1	33
6	34	A	0	900	0	0.5	8	0	1	0		0	21	1	30
6	35	A	0	100	3500	1	1	35	1	0		0	21	1	25
6	36	A	0	300	2400	0.5	8	8	1	0		0	21	1	36
7	1	A	0	600	2400	0.5	4	4	1	0		0	21	1	27
7	2	A	0	100	3600	0	9	36	1	0		0	21	1	28
7	3	B	1	900	2700	0.25	4	3	1	0		0	21	1	29
7	4	A	0	100	2200	0.7	20	22	1	0		0	21	1	31
7	5	B	1	200	3000	1	12	15	1	0		0	21	1	30
7	6	B	1	600	600	1	5	1	1	0		0	21	1	32
7	7	A	0	200	3400	0.25	2	17	1	0		0	21	1	13
7	8	B	1	300	0	0.75	12	0	1	0		0	21	1	36
7	9	B	1	200	0	0.78	23	0	1	0		0	21	1	34
7	10	B	1	300	1500	0.7	10	5	1	0		0	21	1	35
7	11	A	0	200	3400	0.5	2	17	1	0		0	21	1	11
7	12	A	0	100	3200	0.5	8	32	1	0		0	21	1	12
7	13	B	1	300	3000	0.67	3	10	1	0		0	21	1	33
7	14	B	1	100	2600	0.67	15	26	1	0		0	21	1	14
7	15	B	1	1800	3600	0	0	2	1	0		0	21	1	7
7	16	B	1	900	3600	0	7	4	1	0		0	21	1	16
7	17	A	0	100	3300	0.75	4	33	1	0		0	21	1	17
7	18	B	1	600	1800	0.75	4	3	1	0		0	21	1	18
7	19	A	0	1200	3600	0	5	3	1	0		0	21	1	19
7	20	B	1	1200	1200	0.5	4	1	1	0		0	21	1	20
7	21	B	1	900	1800	1	2	2	1	0		0	21	1	21
7	22	A	0	1200	1200	0.67	3	1	1	0		0	21	1	22
7	23	B	1	300	1800	0.25	8	6	1	0		0	21	1	23
7	24	B	1	1800	1800	1	1	1	1	0		0	21	1	24
7	25	B	1	900	900	0.75	4	1	1	0		0	21	1	25
7	26	B	1	1200	2400	1	1	2	1	0		0	21	1	26
7	27	B	1	600	1200	0.33	12	2	1	0		0	21	1	2
7	28	A	0	300	3300	1	1	11	1	0		0	21	1	6
7	29	A	0	200	2600	0.63	8	13	1	0		0	21	1	4
7	30	A	0	300	3600	0	0	12	1	0		0	21	1	1
7	31	B	1	1800	0	0.5	2	0	1	0		0	21	1	9
7	32	B	1	600	2400	0.5	4	4	1	0		0	21	1	8
7	33	B	1	1200	0	0.33	9	0	1	0		0	21	1	3
7	34	B	1	900	0	0.5	8	0	1	0		0	21	1	10
7	35	A	0	100	3500	1	1	35	1	0		0	21	1	15
7	36	B	1	300	2400	0.5	8	8	1	0		0	21	1	5
8	1	A	0	600	2400	0.5	4	4	1	0		0	21	1	27
8	2	A	0	100	3600	0	9	36	1	0		0	21	1	28
8	3	A	0	900	2700	0.25	4	3	1	0		0	21	1	29
8	4	B	1	100	2200	0.7	20	22	1	0		0	21	1	31
8	5	A	0	200	3000	1	12	15	1	0		0	21	1	30
8	6	A	0	900	900	0.6	5	1	1	0		0	21	1	20
8	7	A	0	200	3400	0.25	2	17	1	0		0	21	1	3
8	8	A	0	300	0	0.75	12	0	1	0		0	21	1	21
8	9	A	0	200	0	0.78	23	0	1	0		0	21	1	19
8	10	B	1	300	1500	0.7	10	5	1	0		0	21	1	17
8	11	A	0	200	3400	0.5	2	17	1	0		0	21	1	1
8	12	A	0	100	3200	0.5	8	32	1	0		0	21	1	2
8	13	A	0	300	3000	0.67	3	10	1	0		0	21	1	18
8	14	B	1	100	2600	0.67	15	26	1	0		0	21	1	4
8	15	A	0	1800	3600	0	0	2	1	0		0	21	1	7
8	16	A	0	900	3600	0	7	4	1	0		0	21	1	6
8	17	B	1	100	3300	0.75	4	33	1	0		0	21	1	36
8	18	B	1	600	1800	0.75	4	3	1	0		0	21	1	33
8	19	A	0	1200	3600	0	5	3	1	0		0	21	1	34
8	20	A	0	1200	1200	0.5	4	1	1	0		0	21	1	32
8	21	A	0	900	1800	1	2	2	1	0		0	21	1	35
8	22	A	0	1200	1200	0.67	3	1	1	0		0	21	1	22
8	23	B	1	300	1800	0.25	8	6	1	0		0	21	1	23
8	24	A	0	1800	1800	1	1	1	1	0		0	21	1	24
8	25	A	0	900	900	0.75	4	1	1	0		0	21	1	25
8	26	A	0	1200	2400	1	1	2	1	0		0	21	1	26
8	27	A	0	600	1200	0.33	12	2	1	0		0	21	1	12
8	28	A	0	300	3300	1	1	11	1	0		0	21	1	16
8	29	A	0	200	2600	0.63	8	13	1	0		0	21	1	14
8	30	A	0	300	3600	0	0	12	1	0		0	21	1	11
8	31	A	0	1800	0	0.5	2	0	1	0		0	21	1	9
8	32	A	0	600	2400	0.5	4	4	1	0		0	21	1	8
8	33	A	0	1200	0	0.33	9	0	1	0		0	21	1	13
8	34	A	0	900	0	0.5	8	0	1	0		0	21	1	10
8	35	A	0	100	3500	1	1	35	1	0		0	21	1	5
8	36	A	0	300	2400	0.5	8	8	1	0		0	21	1	15
9	1	B	1	600	2400	0.5	4	4	1	0		1	20	1	1
9	2	B	1	100	3600	0	9	36	1	0		1	20	1	2
9	3	B	1	900	2700	0.25	4	3	1	0		1	20	1	3
9	4	B	1	100	2200	0.7	20	22	1	0		1	20	1	4
9	5	B	1	200	3000	1	12	15	1	0		1	20	1	5
9	6	B	1	300	2700	0.75	4	9	1	0		1	20	1	6
9	7	B	1	200	3400	0.25	2	17	1	0		1	20	1	7
9	8	A	0	300	0	0.75	12	0	1	0		1	20	1	8
9	9	A	0	200	0	0.78	23	0	1	0		1	20	1	9
9	10	B	1	300	1500	0.7	10	5	1	0		1	20	1	10
9	11	B	1	200	3400	0.5	2	17	1	0		1	20	1	11
9	12	B	1	100	3200	0.5	8	32	1	0		1	20	1	12
9	13	B	1	300	3000	0.67	3	10	1	0		1	20	1	13
9	14	B	1	100	2600	0.67	15	26	1	0		1	20	1	14
9	15	B	1	1800	3600	0	0	2	1	0		1	20	1	15
9	16	B	1	900	3600	0	7	4	1	0		1	20	1	16
9	17	B	1	100	3300	0.75	4	33	1	0		1	20	1	17
9	18	B	1	600	1800	0.75	4	3	1	0		1	20	1	18
9	19	B	1	1200	3600	0	5	3	1	0		1	20	1	19
9	20	B	1	1200	1200	0.5	4	1	1	0		1	20	1	20
9	21	B	1	900	1800	1	2	2	1	0		1	20	1	21
9	22	B	1	1200	1200	0.67	3	1	1	0		1	20	1	22
9	23	B	1	300	1800	0.25	8	6	1	0		1	20	1	23
9	24	B	1	1800	1800	1	1	1	1	0		1	20	1	24
9	25	B	1	900	900	0.75	4	1	1	0		1	20	1	25
9	26	B	1	1200	2400	1	1	2	1	0		1	20	1	26
9	27	B	1	600	1200	0.33	12	2	1	0		1	20	1	27
9	28	B	1	300	3300	1	1	11	1	0		1	20	1	28
9	29	B	1	200	2600	0.63	8	13	1	0		1	20	1	29
9	30	B	1	300	3600	0	0	12	1	0		1	20	1	30
9	31	A	0	1800	0	0.5	2	0	1	0		1	20	1	31
9	32	B	1	600	2400	0.5	4	4	1	0		1	20	1	32
9	33	A	0	1200	0	0.33	9	0	1	0		1	20	1	33
9	34	A	0	900	0	0.5	8	0	1	0		1	20	1	34
9	35	B	1	100	3500	1	1	35	1	0		1	20	1	35
9	36	B	1	300	2400	0.5	8	8	1	0		1	20	1	36
9	1	B	1	600	2400	0.5	4	4	1	0		0	19	1	5
10	2	A	0	100	3600	0	9	36	1	0		0	19	1	2
10	3	B	1	900	2700	0.25	4	3	1	0		0	19	1	4
10	4	A	0	100	2200	0.7	20	22	1	0		0	19	1	20
10	5	A	0	200	3000	1	12	15	1	0		0	19	1	3
10	6	A	0	600	600	0.83	6	1	1	0		0	19	1	29
10	7	B	1	200	3400	0.25	2	17	1	0		0	19	1	17
10	8	A	0	300	0	0.75	12	0	1	0		0	19	1	1
10	9	A	0	200	0	0.78	23	0	1	0		0	19	1	8
10	10	A	0	300	1500	0.7	10	5	1	0		0	19	1	9
10	11	B	1	200	3400	0.5	2	17	1	0		0	19	1	24
10	12	A	0	100	3200	0.5	8	32	1	0		0	19	1	12
10	13	A	0	300	3000	0.67	3	10	1	0		0	19	1	7
10	14	A	0	100	2600	0.67	15	26	1	0		0	19	1	11
10	15	B	1	1800	3600	0	0	2	1	0		0	19	1	15
10	16	B	1	900	3600	0	7	4	1	0		0	19	1	14
10	17	A	0	100	3300	0.75	4	33	1	0		0	19	1	13
10	18	B	1	600	1800	0.75	4	3	1	0		0	19	1	18
10	19	B	1	1200	3600	0	5	3	1	0		0	19	1	16
10	20	A	0	1200	1200	0.5	4	1	1	0		0	19	1	10
10	21	B	1	900	1800	1	2	2	1	0		0	19	1	21
10	22	A	0	1200	1200	0.67	3	1	1	0		0	19	1	22
10	23	B	1	300	1800	0.25	8	6	1	0		0	19	1	23
10	24	A	0	1800	1800	1	1	1	1	0		0	19	1	19
10	25	B	1	900	900	0.75	4	1	1	0		0	19	1	31
10	26	B	1	1200	2400	1	1	2	1	0		0	19	1	26
10	27	B	1	600	1200	0.33	12	2	1	0		0	19	1	27
10	28	B	1	300	3300	1	1	11	1	0		0	19	1	28
10	29	B	1	200	2600	0.63	8	13	1	0		0	19	1	6
10	30	B	1	300	3600	0	0	12	1	0		0	19	1	35
10	31	A	0	1800	0	0.5	2	0	1	0		0	19	1	34
10	32	B	1	600	2400	0.5	4	4	1	0		0	19	1	32
10	33	A	0	1200	0	0.33	9	0	1	0		0	19	1	33
10	34	A	0	900	0	0.5	8	0	1	0		0	19	1	30
10	35	A	0	100	3500	1	1	35	1	0		0	19	1	25
10	36	B	1	300	2400	0.5	8	8	1	0		0	19	1	36
11	1	A	0	600	2400	0.5	4	4	1	0		1	19	1	27
11	2	A	0	100	3600	0	9	36	1	0		1	19	1	28
11	3	B	1	900	2700	0.25	4	3	1	0		1	19	1	29
11	4	A	0	100	2200	0.7	20	22	1	0		1	19	1	31
11	5	A	0	200	3000	1	12	15	1	0		1	19	1	30
11	6	B	1	600	600	0.83	6	1	1	0		1	19	1	32
11	7	A	0	200	3400	0.25	2	17	1	0		1	19	1	13
11	8	B	1	300	0	0.75	12	0	1	0		1	19	1	36
11	9	B	1	200	0	0.78	23	0	1	0		1	19	1	34
11	10	A	0	300	1500	0.7	10	5	1	0		1	19	1	35
11	11	B	1	200	3400	0.5	2	17	1	0		1	19	1	11
11	12	B	1	100	3200	0.5	8	32	1	0		1	19	1	12
11	13	B	1	300	3000	0.67	3	10	1	0		1	19	1	33
11	14	B	1	100	2600	0.67	15	26	1	0		1	19	1	14
11	15	A	0	1800	3600	0	0	2	1	0		1	19	1	7
11	16	A	0	900	3600	0	7	4	1	0		1	19	1	16
11	17	A	0	100	3300	0.75	4	33	1	0		1	19	1	17
11	18	B	1	600	1800	0.75	4	3	1	0		1	19	1	18
11	19	B	1	1200	3600	0	5	3	1	0		1	19	1	19
11	20	B	1	1200	1200	0.5	4	1	1	0		1	19	1	20
11	21	B	1	900	1800	1	2	2	1	0		1	19	1	21
11	22	B	1	1200	1200	0.67	3	1	1	0		1	19	1	22
11	23	A	0	300	1800	0.25	8	6	1	0		1	19	1	23
11	24	B	1	1800	1800	1	1	1	1	0		1	19	1	24
11	25	B	1	900	900	0.75	4	1	1	0		1	19	1	25
11	26	B	1	1200	2400	1	1	2	1	0		1	19	1	26
11	27	B	1	600	1200	0.33	12	2	1	0		1	19	1	2
11	28	B	1	300	3300	1	1	11	1	0		1	19	1	6
11	29	A	0	200	2600	0.63	8	13	1	0		1	19	1	4
11	30	B	1	300	3600	0	0	12	1	0		1	19	1	1
11	31	B	1	1800	0	0.5	2	0	1	0		1	19	1	9
11	32	A	0	600	2400	0.5	4	4	1	0		1	19	1	8
11	33	B	1	1200	0	0.33	9	0	1	0		1	19	1	3
11	34	B	1	900	0	0.5	8	0	1	0		1	19	1	10
11	35	A	0	100	3500	1	1	35	1	0		1	19	1	15
11	36	A	0	300	2400	0.5	8	8	1	0		1	19	1	5
12	1	A	0	600	2400	0.5	4	4	1	0		0	22	1	27
12	2	B	1	100	3600	0	9	36	1	0		0	22	1	28
12	3	A	0	900	2700	0.25	4	3	1	0		0	22	1	29
12	4	B	1	100	2200	0.7	20	22	1	0		0	22	1	31
12	5	A	0	200	3000	1	12	15	1	0		0	22	1	30
12	6	A	0	900	0	0.67	6	0	1	0		0	22	1	20
12	7	B	1	200	3400	0.25	2	17	1	0		0	22	1	3
12	8	A	0	300	0	0.75	12	0	1	0		0	22	1	21
12	9	A	0	200	0	0.78	23	0	1	0		0	22	1	19
12	10	B	1	300	1500	0.7	10	5	1	0		0	22	1	17
12	11	B	1	200	3400	0.5	2	17	1	0		0	22	1	1
12	12	B	1	100	3200	0.5	8	32	1	0		0	22	1	2
12	13	A	0	300	3000	0.67	3	10	1	0		0	22	1	18
12	14	B	1	100	2600	0.67	15	26	1	0		0	22	1	4
12	15	A	0	1800	3600	0	0	2	1	0		0	22	1	7
12	16	B	1	900	3600	0	7	4	1	0		0	22	1	6
12	17	B	1	100	3300	0.75	4	33	1	0		0	22	1	36
12	18	A	0	600	1800	0.75	4	3	1	0		0	22	1	33
12	19	A	0	1200	3600	0	5	3	1	0		0	22	1	34
12	20	A	0	1200	1200	0.5	4	1	1	0		0	22	1	32
12	21	A	0	900	1800	1	2	2	1	0		0	22	1	35
12	22	A	0	1200	1200	0.67	3	1	1	0		0	22	1	22
12	23	A	0	300	1800	0.25	8	6	1	0		0	22	1	23
12	24	A	0	1800	1800	1	1	1	1	0		0	22	1	24
12	25	A	0	900	900	0.75	4	1	1	0		0	22	1	25
12	26	A	0	1200	2400	1	1	2	1	0		0	22	1	26
12	27	A	0	600	1200	0.33	12	2	1	0		0	22	1	12
12	28	B	1	300	3300	1	1	11	1	0		0	22	1	16
12	29	B	1	200	2600	0.63	8	13	1	0		0	22	1	14
12	30	A	0	300	3600	0	0	12	1	0		0	22	1	11
12	31	A	0	1800	0	0.5	2	0	1	0		0	22	1	9
12	32	A	0	600	2400	0.5	4	4	1	0		0	22	1	8
12	33	B	1	1200	0	0.33	9	0	1	0		0	22	1	13
12	34	B	1	900	0	0.5	8	0	1	0		0	22	1	10
12	35	B	1	100	3500	1	1	35	1	0		0	22	1	5
12	36	B	1	300	2400	0.5	8	8	1	0		0	22	1	15
13	1	A	0	600	2400	0.5	4	4	1	0		1	19	1	1
13	2	B	1	100	3600	0	9	36	1	0		1	19	1	2
13	3	B	1	900	2700	0.25	4	3	1	0		1	19	1	3
13	4	B	1	100	2200	0.7	20	22	1	0		1	19	1	4
13	5	A	0	200	3000	1	12	15	1	0		1	19	1	5
13	6	B	1	300	2700	0.6	5	9	1	0		1	19	1	6
13	7	B	1	200	3400	0.25	2	17	1	0		1	19	1	7
13	8	A	0	300	0	0.75	12	0	1	0		1	19	1	8
13	9	A	0	200	0	0.78	23	0	1	0		1	19	1	9
13	10	B	1	300	1500	0.7	10	5	1	0		1	19	1	10
13	11	B	1	200	3400	0.5	2	17	1	0		1	19	1	11
13	12	B	1	100	3200	0.5	8	32	1	0		1	19	1	12
13	13	A	0	300	3000	0.67	3	10	1	0		1	19	1	13
13	14	B	1	100	2600	0.67	15	26	1	0		1	19	1	14
13	15	B	1	1800	3600	0	0	2	1	0		1	19	1	15
13	16	B	1	900	3600	0	7	4	1	0		1	19	1	16
13	17	B	1	100	3300	0.75	4	33	1	0		1	19	1	17
13	18	B	1	600	1800	0.75	4	3	1	0		1	19	1	18
13	19	B	1	1200	3600	0	5	3	1	0		1	19	1	19
13	20	A	0	1200	1200	0.5	4	1	1	0		1	19	1	20
13	21	B	1	900	1800	1	2	2	1	0		1	19	1	21
13	22	A	0	1200	1200	0.67	3	1	1	0		1	19	1	22
13	23	B	1	300	1800	0.25	8	6	1	0		1	19	1	23
13	24	A	0	1800	1800	1	1	1	1	0		1	19	1	24
13	25	A	0	900	900	0.75	4	1	1	0		1	19	1	25
13	26	A	0	1200	2400	1	1	2	1	0		1	19	1	26
13	27	B	1	600	1200	0.33	12	2	1	0		1	19	1	27
13	28	B	1	300	3300	1	1	11	1	0		1	19	1	28
13	29	A	0	200	2600	0.63	8	13	1	0		1	19	1	29
13	30	B	1	300	3600	0	0	12	1	0		1	19	1	30
13	31	A	0	1800	0	0.5	2	0	1	0		1	19	1	31
13	32	A	0	600	2400	0.5	4	4	1	0		1	19	1	32
13	33	A	0	1200	0	0.33	9	0	1	0		1	19	1	33
13	34	A	0	900	0	0.5	8	0	1	0		1	19	1	34
13	35	B	1	100	3500	1	1	35	1	0		1	19	1	35
13	36	A	0	300	2400	0.5	8	8	1	0		1	19	1	36
14	1	B	1	600	2400	0.5	4	4	1	0		1	20	1	5
14	2	B	1	100	3600	0	9	36	1	0		1	20	1	2
14	3	B	1	900	2700	0.25	4	3	1	0		1	20	1	4
14	4	B	1	100	2200	0.7	20	22	1	0		1	20	1	20
14	5	A	0	200	3000	1	12	15	1	0		1	20	1	3
14	6	B	1	600	0	0.86	7	0	1	0		1	20	1	29
14	7	A	0	200	3400	0.25	2	17	1	0		1	20	1	17
14	8	A	0	300	0	0.75	12	0	1	0		1	20	1	1
14	9	A	0	200	0	0.78	23	0	1	0		1	20	1	8
14	10	B	1	300	1500	0.7	10	5	1	0		1	20	1	9
14	11	A	0	200	3400	0.5	2	17	1	0		1	20	1	24
14	12	A	0	100	3200	0.5	8	32	1	0		1	20	1	12
14	13	A	0	300	3000	0.67	3	10	1	0		1	20	1	7
14	14	B	1	100	2600	0.67	15	26	1	0		1	20	1	11
14	15	B	1	1800	3600	0	0	2	1	0		1	20	1	15
14	16	B	1	900	3600	0	7	4	1	0		1	20	1	14
14	17	A	0	100	3300	0.75	4	33	1	0		1	20	1	13
14	18	B	1	600	1800	0.75	4	3	1	0		1	20	1	18
14	19	B	1	1200	3600	0	5	3	1	0		1	20	1	16
14	20	B	1	1200	1200	0.5	4	1	1	0		1	20	1	10
14	21	B	1	900	1800	1	2	2	1	0		1	20	1	21
14	22	A	0	1200	1200	0.67	3	1	1	0		1	20	1	22
14	23	A	0	300	1800	0.25	8	6	1	0		1	20	1	23
14	24	A	0	1800	1800	1	1	1	1	0		1	20	1	19
14	25	B	1	900	900	0.75	4	1	1	0		1	20	1	31
14	26	B	1	1200	2400	1	1	2	1	0		1	20	1	26
14	27	B	1	600	1200	0.33	12	2	1	0		1	20	1	27
14	28	A	0	300	3300	1	1	11	1	0		1	20	1	28
14	29	B	1	200	2600	0.63	8	13	1	0		1	20	1	6
14	30	B	1	300	3600	0	0	12	1	0		1	20	1	35
14	31	A	0	1800	0	0.5	2	0	1	0		1	20	1	34
14	32	A	0	600	2400	0.5	4	4	1	0		1	20	1	32
14	33	A	0	1200	0	0.33	9	0	1	0		1	20	1	33
14	34	A	0	900	0	0.5	8	0	1	0		1	20	1	30
14	35	B	1	100	3500	1	1	35	1	0		1	20	1	25
14	36	B	1	300	2400	0.5	8	8	1	0		1	20	1	36
15	1	B	1	600	2400	0.5	4	4	3	0		1	20	0	27
15	2	A	0	100	3600	0	9	36	3	0		1	20	0	28
15	3	B	1	900	2700	0.25	4	3	3	0		1	20	0	29
15	4	A	0	100	2200	0.7	20	22	3	0		1	20	0	31
15	5	A	0	200	3000	1	12	15	3	0		1	20	0	30
15	6	A	0	600	600	0.7	7	1	3	0		1	20	0	32
15	7	A	0	200	3400	0.25	2	17	3	0		1	20	0	13
15	8	B	1	300	0	0.75	12	0	3	0		1	20	0	36
15	9	B	1	200	0	0.78	23	0	3	0		1	20	0	34
15	10	B	1	300	1500	0.7	10	5	3	0		1	20	0	35
15	11	A	0	200	3400	0.5	2	17	3	0		1	20	0	11
15	12	B	1	100	3200	0.5	8	32	3	0		1	20	0	12
15	13	B	1	300	3000	0.67	3	10	3	0		1	20	0	33
15	14	B	1	100	2600	0.67	15	26	3	0		1	20	0	14
15	15	B	1	1800	3600	0	0	2	3	0		1	20	0	7
15	16	A	0	900	3600	0	7	4	3	0		1	20	0	16
15	17	A	0	100	3300	0.75	4	33	3	0		1	20	0	17
15	18	B	1	600	1800	0.75	4	3	3	0		1	20	0	18
15	19	B	1	1200	3600	0	5	3	3	0		1	20	0	19
15	20	B	1	1200	1200	0.5	4	1	3	0		1	20	0	20
15	21	B	1	900	1800	1	2	2	3	0		1	20	0	21
15	22	B	1	1200	1200	0.67	3	1	3	0		1	20	0	22
15	23	A	0	300	1800	0.25	8	6	3	0		1	20	0	23
15	24	B	1	1800	1800	1	1	1	3	0		1	20	0	24
15	25	B	1	900	900	0.75	4	1	3	0		1	20	0	25
15	26	B	1	1200	2400	1	1	2	3	0		1	20	0	26
15	27	B	1	600	1200	0.33	12	2	3	0		1	20	0	2
15	28	B	1	300	3300	1	1	11	3	0		1	20	0	6
15	29	B	1	200	2600	0.63	8	13	3	0		1	20	0	4
15	30	A	0	300	3600	0	0	12	3	0		1	20	0	1
15	31	B	1	1800	0	0.5	2	0	3	0		1	20	0	9
15	32	B	1	600	2400	0.5	4	4	3	0		1	20	0	8
15	33	A	0	1200	0	0.33	9	0	3	0		1	20	0	3
15	34	B	1	900	0	0.5	8	0	3	0		1	20	0	10
15	35	B	1	100	3500	1	1	35	3	0		1	20	0	15
15	36	A	0	300	2400	0.5	8	8	3	0		1	20	0	5
16	1	A	0	600	2400	0.5	4	4	0	0		1	22	0	27
16	2	B	1	100	3600	0	9	36	0	0		1	22	0	28
16	3	B	1	900	2700	0.25	4	3	0	0		1	22	0	29
16	4	A	0	100	2200	0.7	20	22	0	0		1	22	0	31
16	5	A	0	200	3000	1	12	15	0	0		1	22	0	30
16	6	A	0	900	3600	0	0	4	0	0		1	22	0	20
16	7	A	0	200	3400	0.25	2	17	0	0		1	22	0	3
16	8	A	0	300	0	0.75	12	0	0	0		1	22	0	21
16	9	A	0	200	0	0.78	23	0	0	0		1	22	0	19
16	10	A	0	300	1500	0.7	10	5	0	0		1	22	0	17
16	11	A	0	200	3400	0.5	2	17	0	0		1	22	0	1
16	12	A	0	100	3200	0.5	8	32	0	0		1	22	0	2
16	13	A	0	300	3000	0.67	3	10	0	0		1	22	0	18
16	14	A	0	100	2600	0.67	15	26	0	0		1	22	0	4
16	15	A	0	1800	3600	0	0	2	0	0		1	22	0	7
16	16	A	0	900	3600	0	7	4	0	0		1	22	0	6
16	17	A	0	100	3300	0.75	4	33	0	0		1	22	0	36
16	18	A	0	600	1800	0.75	4	3	0	0		1	22	0	33
16	19	A	0	1200	3600	0	5	3	0	0		1	22	0	34
16	20	A	0	1200	1200	0.5	4	1	0	0		1	22	0	32
16	21	A	0	900	1800	1	2	2	0	0		1	22	0	35
16	22	A	0	1200	1200	0.67	3	1	0	0		1	22	0	22
16	23	A	0	300	1800	0.25	8	6	0	0		1	22	0	23
16	24	A	0	1800	1800	1	1	1	0	0		1	22	0	24
16	25	A	0	900	900	0.75	4	1	0	0		1	22	0	25
16	26	A	0	1200	2400	1	1	2	0	0		1	22	0	26
16	27	A	0	600	1200	0.33	12	2	0	0		1	22	0	12
16	28	A	0	300	3300	1	1	11	0	0		1	22	0	16
16	29	A	0	200	2600	0.63	8	13	0	0		1	22	0	14
16	30	A	0	300	3600	0	0	12	0	0		1	22	0	11
16	31	A	0	1800	0	0.5	2	0	0	0		1	22	0	9
16	32	A	0	600	2400	0.5	4	4	0	0		1	22	0	8
16	33	A	0	1200	0	0.33	9	0	0	0		1	22	0	13
16	34	A	0	900	0	0.5	8	0	0	0		1	22	0	10
16	35	A	0	100	3500	1	1	35	0	0		1	22	0	5
16	36	A	0	300	2400	0.5	8	8	0	0		1	22	0	15
17	1	B	1	600	2400	0.5	4	4	1	0		1	22	1	1
17	2	B	1	100	3600	0	9	36	1	0		1	22	1	2
17	3	B	1	900	2700	0.25	4	3	1	0		1	22	1	3
17	4	B	1	100	2200	0.7	20	22	1	0		1	22	1	4
17	5	B	1	200	3000	1	12	15	1	0		1	22	1	5
17	6	B	1	300	2700	0.5	6	9	1	0		1	22	1	6
17	7	B	1	200	3400	0.25	2	17	1	0		1	22	1	7
17	8	B	1	300	0	0.75	12	0	1	0		1	22	1	8
17	9	B	1	200	0	0.78	23	0	1	0		1	22	1	9
17	10	B	1	300	1500	0.7	10	5	1	0		1	22	1	10
17	11	B	1	200	3400	0.5	2	17	1	0		1	22	1	11
17	12	A	0	100	3200	0.5	8	32	1	0		1	22	1	12
17	13	B	1	300	3000	0.67	3	10	1	0		1	22	1	13
17	14	A	0	100	2600	0.67	15	26	1	0		1	22	1	14
17	15	B	1	1800	3600	0	0	2	1	0		1	22	1	15
17	16	B	1	900	3600	0	7	4	1	0		1	22	1	16
17	17	A	0	100	3300	0.75	4	33	1	0		1	22	1	17
17	18	B	1	600	1800	0.75	4	3	1	0		1	22	1	18
17	19	B	1	1200	3600	0	5	3	1	0		1	22	1	19
17	20	B	1	1200	1200	0.5	4	1	1	0		1	22	1	20
17	21	B	1	900	1800	1	2	2	1	0		1	22	1	21
17	22	B	1	1200	1200	0.67	3	1	1	0		1	22	1	22
17	23	B	1	300	1800	0.25	8	6	1	0		1	22	1	23
17	24	B	1	1800	1800	1	1	1	1	0		1	22	1	24
17	25	B	1	900	900	0.75	4	1	1	0		1	22	1	25
17	26	B	1	1200	2400	1	1	2	1	0		1	22	1	26
17	27	B	1	600	1200	0.33	12	2	1	0		1	22	1	27
17	28	B	1	300	3300	1	1	11	1	0		1	22	1	28
17	29	B	1	200	2600	0.63	8	13	1	0		1	22	1	29
17	30	B	1	300	3600	0	0	12	1	0		1	22	1	30
17	31	B	1	1800	0	0.5	2	0	1	0		1	22	1	31
17	32	B	1	600	2400	0.5	4	4	1	0		1	22	1	32
17	33	B	1	1200	0	0.33	9	0	1	0		1	22	1	33
17	34	B	1	900	0	0.5	8	0	1	0		1	22	1	34
17	35	B	1	100	3500	1	1	35	1	0		1	22	1	35
17	36	B	1	300	2400	0.5	8	8	1	0		1	22	1	36
18	1	A	0	600	2400	0.5	4	4	0	0		0	19	0	5
18	2	A	0	100	3600	0	9	36	0	0		0	19	0	2
18	3	A	0	900	2700	0.25	4	3	0	0		0	19	0	4
18	4	A	0	100	2200	0.7	20	22	0	0		0	19	0	20
18	5	A	0	200	3000	1	12	15	0	0		0	19	0	3
18	6	A	0	1200	3600	0	0	3	0	0		0	19	0	29
18	7	A	0	200	3400	0.25	2	17	0	0		0	19	0	17
18	8	A	0	300	0	0.75	12	0	0	0		0	19	0	1
18	9	A	0	200	0	0.78	23	0	0	0		0	19	0	8
18	10	A	0	300	1500	0.7	10	5	0	0		0	19	0	9
18	11	A	0	200	3400	0.5	2	17	0	0		0	19	0	24
18	12	A	0	100	3200	0.5	8	32	0	0		0	19	0	12
18	13	A	0	300	3000	0.67	3	10	0	0		0	19	0	7
18	14	A	0	100	2600	0.67	15	26	0	0		0	19	0	11
18	15	A	0	1800	3600	0	0	2	0	0		0	19	0	15
18	16	A	0	900	3600	0	7	4	0	0		0	19	0	14
18	17	A	0	100	3300	0.75	4	33	0	0		0	19	0	13
18	18	A	0	600	1800	0.75	4	3	0	0		0	19	0	18
18	19	A	0	1200	3600	0	5	3	0	0		0	19	0	16
18	20	A	0	1200	1200	0.5	4	1	0	0		0	19	0	10
18	21	A	0	900	1800	1	2	2	0	0		0	19	0	21
18	22	B	1	1200	1200	0.67	3	1	0	0		0	19	0	22
18	23	A	0	300	1800	0.25	8	6	0	0		0	19	0	23
18	24	A	0	1800	1800	1	1	1	0	0		0	19	0	19
18	25	A	0	900	900	0.75	4	1	0	0		0	19	0	31
18	26	A	0	1200	2400	1	1	2	0	0		0	19	0	26
18	27	A	0	600	1200	0.33	12	2	0	0		0	19	0	27
18	28	B	1	300	3300	1	1	11	0	0		0	19	0	28
18	29	B	1	200	2600	0.63	8	13	0	0		0	19	0	6
18	30	A	0	300	3600	0	0	12	0	0		0	19	0	35
18	31	A	0	1800	0	0.5	2	0	0	0		0	19	0	34
18	32	A	0	600	2400	0.5	4	4	0	0		0	19	0	32
18	33	A	0	1200	0	0.33	9	0	0	0		0	19	0	33
18	34	A	0	900	0	0.5	8	0	0	0		0	19	0	30
18	35	A	0	100	3500	1	1	35	0	0		0	19	0	25
18	36	A	0	300	2400	0.5	8	8	0	0		0	19	0	36
19	1	B	1	600	2400	0.5	4	4	1	0		1	19	1	27
19	2	A	0	100	3600	0	9	36	1	0		1	19	1	28
19	3	B	1	900	2700	0.25	4	3	1	0		1	19	1	29
19	4	A	0	100	2200	0.7	20	22	1	0		1	19	1	31
19	5	A	0	200	3000	1	12	15	1	0		1	19	1	30
19	6	B	1	600	0	0.75	8	0	1	0		1	19	1	32
19	7	B	1	200	3400	0.25	2	17	1	0		1	19	1	13
19	8	B	1	300	0	0.75	12	0	1	0		1	19	1	36
19	9	B	1	200	0	0.78	23	0	1	0		1	19	1	34
19	10	B	1	300	1500	0.7	10	5	1	0		1	19	1	35
19	11	B	1	200	3400	0.5	2	17	1	0		1	19	1	11
19	12	A	0	100	3200	0.5	8	32	1	0		1	19	1	12
19	13	B	1	300	3000	0.67	3	10	1	0		1	19	1	33
19	14	B	1	100	2600	0.67	15	26	1	0		1	19	1	14
19	15	B	1	1800	3600	0	0	2	1	0		1	19	1	7
19	16	B	1	900	3600	0	7	4	1	0		1	19	1	16
19	17	A	0	100	3300	0.75	4	33	1	0		1	19	1	17
19	18	B	1	600	1800	0.75	4	3	1	0		1	19	1	18
19	19	B	1	1200	3600	0	5	3	1	0		1	19	1	19
19	20	B	1	1200	1200	0.5	4	1	1	0		1	19	1	20
19	21	B	1	900	1800	1	2	2	1	0		1	19	1	21
19	22	B	1	1200	1200	0.67	3	1	1	0		1	19	1	22
19	23	B	1	300	1800	0.25	8	6	1	0		1	19	1	23
19	24	B	1	1800	1800	1	1	1	1	0		1	19	1	24
19	25	B	1	900	900	0.75	4	1	1	0		1	19	1	25
19	26	B	1	1200	2400	1	1	2	1	0		1	19	1	26
19	27	B	1	600	1200	0.33	12	2	1	0		1	19	1	2
19	28	B	1	300	3300	1	1	11	1	0		1	19	1	6
19	29	B	1	200	2600	0.63	8	13	1	0		1	19	1	4
19	30	B	1	300	3600	0	0	12	1	0		1	19	1	1
19	31	B	1	1800	0	0.5	2	0	1	0		1	19	1	9
19	32	B	1	600	2400	0.5	4	4	1	0		1	19	1	8
19	33	B	1	1200	0	0.33	9	0	1	0		1	19	1	3
19	34	B	1	900	0	0.5	8	0	1	0		1	19	1	10
19	35	B	1	100	3500	1	1	35	1	0		1	19	1	15
19	36	B	1	300	2400	0.5	8	8	1	0		1	19	1	5
20	1	A	0	600	2400	0.5	4	4	0	0		1	21	0	27
20	2	A	0	100	3600	0	9	36	0	0		1	21	0	28
20	3	A	0	900	2700	0.25	4	3	0	0		1	21	0	29
20	4	A	0	100	2200	0.7	20	22	0	0		1	21	0	31
20	5	A	0	200	3000	1	12	15	0	0		1	21	0	30
20	6	A	0	900	2700	1	1	3	0	0		1	21	0	20
20	7	A	0	200	3400	0.25	2	17	0	0		1	21	0	3
20	8	A	0	300	0	0.75	12	0	0	0		1	21	0	21
20	9	B	1	200	0	0.78	23	0	0	0		1	21	0	19
20	10	A	0	300	1500	0.7	10	5	0	0		1	21	0	17
20	11	A	0	200	3400	0.5	2	17	0	0		1	21	0	1
20	12	A	0	100	3200	0.5	8	32	0	0		1	21	0	2
20	13	A	0	300	3000	0.67	3	10	0	0		1	21	0	18
20	14	B	1	100	2600	0.67	15	26	0	0		1	21	0	4
20	15	A	0	1800	3600	0	0	2	0	0		1	21	0	7
20	16	A	0	900	3600	0	7	4	0	0		1	21	0	6
20	17	A	0	100	3300	0.75	4	33	0	0		1	21	0	36
20	18	A	0	600	1800	0.75	4	3	0	0		1	21	0	33
20	19	A	0	1200	3600	0	5	3	0	0		1	21	0	34
20	20	A	0	1200	1200	0.5	4	1	0	0		1	21	0	32
20	21	A	0	900	1800	1	2	2	0	0		1	21	0	35
20	22	A	0	1200	1200	0.67	3	1	0	0		1	21	0	22
20	23	A	0	300	1800	0.25	8	6	0	0		1	21	0	23
20	24	A	0	1800	1800	1	1	1	0	0		1	21	0	24
20	25	A	0	900	900	0.75	4	1	0	0		1	21	0	25
20	26	A	0	1200	2400	1	1	2	0	0		1	21	0	26
20	27	A	0	600	1200	0.33	12	2	0	0		1	21	0	12
20	28	A	0	300	3300	1	1	11	0	0		1	21	0	16
20	29	A	0	200	2600	0.63	8	13	0	0		1	21	0	14
20	30	A	0	300	3600	0	0	12	0	0		1	21	0	11
20	31	A	0	1800	0	0.5	2	0	0	0		1	21	0	9
20	32	A	0	600	2400	0.5	4	4	0	0		1	21	0	8
20	33	A	0	1200	0	0.33	9	0	0	0		1	21	0	13
20	34	A	0	900	0	0.5	8	0	0	0		1	21	0	10
20	35	A	0	100	3500	1	1	35	0	0		1	21	0	5
20	36	A	0	300	2400	0.5	8	8	0	0		1	21	0	15
21	1	A	0	600	3000	0.5	4	5	1	0		1	19	1	27
21	2	A	0	100	3600	1	9	36	1	0		1	19	1	28
21	3	A	0	100	3300	0.75	4	33	1	0		1	19	1	29
21	4	A	0	600	1200	0.67	6	2	1	0		1	19	1	31
21	5	A	0	600	1800	0.25	12	3	1	0		1	19	1	30
21	6	A	0	1200	1200	0.67	3	1	1	0		1	19	1	20
21	7	A	0	1200	3600	1	2	3	1	0		1	19	1	3
21	8	A	0	600	1800	1	3	3	1	0		1	19	1	21
21	9	A	0	1800	3600	1	12	2	1	0		1	19	1	19
21	10	A	0	300	1800	0.7	10	6	1	0		1	19	1	17
21	11	A	0	900	2700	0.5	2	3	1	0		1	19	1	1
21	12	A	0	100	3200	0.5	8	32	1	0		1	19	1	2
21	13	A	0	300	3000	0.67	3	10	1	0		1	19	1	18
21	14	A	0	900	1800	1	2	2	1	0		1	19	1	4
21	15	A	0	1800	3600	0	0	2	1	0		1	19	1	7
21	16	A	0	900	3600	0	7	4	1	0		1	19	1	6
21	17	A	0	100	3300	0.25	12	33	1	0		1	19	1	36
21	18	A	0	600	1800	0.75	4	3	1	0		1	19	1	33
21	19	B	1	100	3000	1	6	30	1	0		1	19	1	34
21	20	B	1	100	3600	0	0	36	1	0		1	19	1	32
21	21	A	0	300	2400	0.25	12	8	1	0		1	19	1	35
21	22	A	0	1200	2400	0.25	4	2	1	0		1	19	1	22
21	23	A	0	300	1800	0.75	8	6	1	0		1	19	1	23
21	24	A	0	1800	1800	1	1	1	1	0		1	19	1	24
21	25	A	0	300	2700	0.75	4	9	1	0		1	19	1	25
21	26	A	0	900	2700	0.25	4	3	1	0		1	19	1	26
21	27	A	0	600	1200	0.33	12	2	1	0		1	19	1	12
21	28	A	0	300	3600	0	12	12	1	0		1	19	1	16
21	29	A	0	900	3600	0	0	4	1	0		1	19	1	14
21	30	B	1	300	3600	0	0	12	1	0		1	19	1	11
21	31	A	0	300	2400	0.33	12	8	1	0		1	19	1	9
21	32	A	0	600	2400	0.5	4	4	1	0		1	19	1	8
21	33	A	0	900	900	0.75	4	1	1	0		1	19	1	13
21	34	B	1	300	3300	1	1	11	1	0		1	19	1	10
21	35	B	1	600	3600	0	0	6	1	0		1	19	1	5
21	36	A	0	300	2400	0.5	8	8	1	0		1	19	1	15
22	1	b	1	600	3000	0.5	4	5	0	0		0	21	0	1
22	2	b	1	100	3600	1	9	36	0	0		0	21	0	2
22	3	a	0	100	3300	0.75	4	33	0	0		0	21	0	3
22	4	a	0	600	1200	0.67	6	2	0	0		0	21	0	4
22	5	a	0	600	1800	0.25	12	3	0	0		0	21	0	5
22	6	a	0	1200	1200	0.67	3	1	0	0		0	21	0	6
22	7	a	0	1200	3600	1	2	3	0	0		0	21	0	7
22	8	a	0	600	1800	1	3	3	0	0		0	21	0	8
22	9	b	1	1800	3600	1	12	2	0	0		0	21	0	9
22	10	a	0	300	1800	0.7	10	6	0	0		0	21	0	10
22	11	a	0	900	2700	0.5	2	3	0	0		0	21	0	11
22	12	a	0	100	3200	0.5	8	32	0	0		0	21	0	12
22	13	a	0	300	3000	0.67	3	10	0	0		0	21	0	13
22	14	a	0	900	1800	1	2	2	0	0		0	21	0	14
22	15	b	1	1800	3600	0	0	2	0	0		0	21	0	15
22	16	b	1	900	3600	0	7	4	0	0		0	21	0	16
22	17	a	0	100	3300	0.25	12	33	0	0		0	21	0	17
22	18	a	0	600	1800	0.75	4	3	0	0		0	21	0	18
22	19	a	0	100	3000	1	6	30	0	0		0	21	0	19
22	20	a	0	100	3600	0	0	36	0	0		0	21	0	20
22	21	b	1	300	2400	0.25	12	8	0	0		0	21	0	21
22	22	b	1	1200	2400	0.25	4	2	0	0		0	21	0	22
22	23	a	0	300	1800	0.75	8	6	0	0		0	21	0	23
22	24	a	0	1800	1800	1	1	1	0	0		0	21	0	24
22	25	a	0	300	2700	0.75	4	9	0	0		0	21	0	25
22	26	b	1	900	2700	0.25	4	3	0	0		0	21	0	26
22	27	a	0	600	1200	0.33	12	2	0	0		0	21	0	27
22	28	b	1	300	3600	0	12	12	0	0		0	21	0	28
22	29	b	1	900	3600	0	0	4	0	0		0	21	0	29
22	30	b	1	300	3600	0	0	12	0	0		0	21	0	30
22	31	a	0	300	2400	0.33	12	8	0	0		0	21	0	31
22	32	a	0	600	2400	0.5	4	4	0	0		0	21	0	32
22	33	a	0	900	900	0.75	4	1	0	0		0	21	0	33
22	34	b	1	300	3300	1	1	11	0	0		0	21	0	34
22	35	a	0	600	3600	0	0	6	0	0		0	21	0	35
22	36	b	1	300	2400	0.5	8	8	0	0		0	21	0	36
23	1	A	0	600	3000	0.5	4	5	1	0		0	19	1	5
23	2	B	1	100	3600	1	9	36	1	0		0	19	1	2
23	3	B	1	100	3300	0.75	4	33	1	0		0	19	1	4
23	4	A	0	600	1200	0.67	6	2	1	0		0	19	1	20
23	5	A	0	600	1800	0.25	12	3	1	0		0	19	1	3
23	6	A	0	1200	1200	0.67	3	1	1	0		0	19	1	29
23	7	A	0	1200	3600	1	2	3	1	0		0	19	1	17
23	8	A	0	600	1800	1	3	3	1	0		0	19	1	1
23	9	A	0	1800	3600	1	12	2	1	0		0	19	1	8
23	10	A	0	300	1800	0.7	10	6	1	0		0	19	1	9
23	11	A	0	900	2700	0.5	2	3	1	0		0	19	1	24
23	12	B	1	100	3200	0.5	8	32	1	0		0	19	1	12
23	13	A	0	300	3000	0.67	3	10	1	0		0	19	1	7
23	14	A	0	900	1800	1	2	2	1	0		0	19	1	11
23	15	A	0	1800	3600	0	0	2	1	0		0	19	1	15
23	16	A	0	900	3600	0	7	4	1	0		0	19	1	14
23	17	B	1	100	3300	0.25	12	33	1	0		0	19	1	13
23	18	A	0	600	1800	0.75	4	3	1	0		0	19	1	18
23	19	A	0	100	3000	1	6	30	1	0		0	19	1	16
23	20	B	1	100	3600	0	0	36	1	0		0	19	1	10
23	21	A	0	300	2400	0.25	12	8	1	0		0	19	1	21
23	22	A	0	1200	2400	0.25	4	2	1	0		0	19	1	22
23	23	A	0	300	1800	0.75	8	6	1	0		0	19	1	23
23	24	A	0	1800	1800	1	1	1	1	0		0	19	1	19
23	25	A	0	300	2700	0.75	4	9	1	0		0	19	1	31
23	26	A	0	900	2700	0.25	4	3	1	0		0	19	1	26
23	27	A	0	600	1200	0.33	12	2	1	0		0	19	1	27
23	28	B	1	300	3600	0	12	12	1	0		0	19	1	28
23	29	A	0	900	3600	0	0	4	1	0		0	19	1	6
23	30	B	1	300	3600	0	0	12	1	0		0	19	1	35
23	31	A	0	300	2400	0.33	12	8	1	0		0	19	1	34
23	32	A	0	600	2400	0.5	4	4	1	0		0	19	1	32
23	33	B	1	900	900	0.75	4	1	1	0		0	19	1	33
23	34	B	1	300	3300	1	1	11	1	0		0	19	1	30
23	35	A	0	600	3600	0	0	6	1	0		0	19	1	25
23	36	A	0	300	2400	0.5	8	8	1	0		0	19	1	36
24	1	A	0	600	3000	0.5	4	5	1	0		1	19	1	27
24	2	A	0	100	3600	1	9	36	1	0		1	19	1	28
24	3	A	0	100	3300	0.75	4	33	1	0		1	19	1	29
24	4	A	0	600	1200	0.67	6	2	1	0		1	19	1	31
24	5	A	0	600	1800	0.25	12	3	1	0		1	19	1	30
24	6	A	0	1200	1200	0.67	3	1	1	0		1	19	1	32
24	7	A	0	1200	3600	1	2	3	1	0		1	19	1	13
24	8	A	0	600	1800	1	3	3	1	0		1	19	1	36
24	9	A	0	1800	3600	1	12	2	1	0		1	19	1	34
24	10	A	0	300	1800	0.7	10	6	1	0		1	19	1	35
24	11	A	0	900	2700	0.5	2	3	1	0		1	19	1	11
24	12	A	0	100	3200	0.5	8	32	1	0		1	19	1	12
24	13	A	0	300	3000	0.67	3	10	1	0		1	19	1	33
24	14	A	0	900	1800	1	2	2	1	0		1	19	1	14
24	15	A	0	1800	3600	0	0	2	1	0		1	19	1	7
24	16	A	0	900	3600	0	7	4	1	0		1	19	1	16
24	17	A	0	100	3300	0.25	12	33	1	0		1	19	1	17
24	18	A	0	600	1800	0.75	4	3	1	0		1	19	1	18
24	19	A	0	100	3000	1	6	30	1	0		1	19	1	19
24	20	A	0	100	3600	0	0	36	1	0		1	19	1	20
24	21	A	0	300	2400	0.25	12	8	1	0		1	19	1	21
24	22	A	0	1200	2400	0.25	4	2	1	0		1	19	1	22
24	23	A	0	300	1800	0.75	8	6	1	0		1	19	1	23
24	24	A	0	1800	1800	1	1	1	1	0		1	19	1	24
24	25	A	0	300	2700	0.75	4	9	1	0		1	19	1	25
24	26	A	0	900	2700	0.25	4	3	1	0		1	19	1	26
24	27	A	0	600	1200	0.33	12	2	1	0		1	19	1	2
24	28	A	0	300	3600	0	12	12	1	0		1	19	1	6
24	29	A	0	900	3600	0	0	4	1	0		1	19	1	4
24	30	A	0	300	3600	0	0	12	1	0		1	19	1	1
24	31	A	0	300	2400	0.33	12	8	1	0		1	19	1	9
24	32	A	0	600	2400	0.5	4	4	1	0		1	19	1	8
24	33	A	0	900	900	0.75	4	1	1	0		1	19	1	3
24	34	A	0	300	3300	1	1	11	1	0		1	19	1	10
24	35	A	0	600	3600	0	0	6	1	0		1	19	1	15
24	36	A	0	300	2400	0.5	8	8	1	0		1	19	1	5
25	1	A	0	600	3000	0.5	4	5	0	0		0	23	0	27
25	2	B	1	100	3600	1	9	36	0	0		0	23	0	28
25	3	A	0	100	3300	0.75	4	33	0	0		0	23	0	29
25	4	A	0	600	1200	0.67	6	2	0	0		0	23	0	31
25	5	A	0	600	1800	0.25	12	3	0	0		0	23	0	30
25	6	A	0	1200	1200	0.67	3	1	0	0		0	23	0	20
25	7	B	1	1200	3600	1	2	3	0	0		0	23	0	3
25	8	A	0	600	1800	1	3	3	0	0		0	23	0	21
25	9	B	1	1800	3600	1	12	2	0	0		0	23	0	19
25	10	A	0	300	1800	0.7	10	6	0	0		0	23	0	17
25	11	A	0	900	2700	0.5	2	3	0	0		0	23	0	1
25	12	A	0	100	3200	0.5	8	32	0	0		0	23	0	2
25	13	A	0	300	3000	0.67	3	10	0	0		0	23	0	18
25	14	A	0	900	1800	1	2	2	0	0		0	23	0	4
25	15	B	1	1800	3600	0	0	2	0	0		0	23	0	7
25	16	B	1	900	3600	0	7	4	0	0		0	23	0	6
25	17	B	1	100	3300	0.25	12	33	0	0		0	23	0	36
25	18	A	0	600	1800	0.75	4	3	0	0		0	23	0	33
25	19	A	0	100	3000	1	6	30	0	0		0	23	0	34
25	20	B	1	100	3600	0	0	36	0	0		0	23	0	32
25	21	B	1	300	2400	0.25	12	8	0	0		0	23	0	35
25	22	A	0	1200	2400	0.25	4	2	0	0		0	23	0	22
25	23	A	0	300	1800	0.75	8	6	0	0		0	23	0	23
25	24	A	0	1800	1800	1	1	1	0	0		0	23	0	24
25	25	A	0	300	2700	0.75	4	9	0	0		0	23	0	25
25	26	B	0	900	2700	0.25	4	3	0	0		0	23	0	26
25	27	A	0	600	1200	0.33	12	2	0	0		0	23	0	12
25	28	B	1	300	3600	0	12	12	0	0		0	23	0	16
25	29	B	1	900	3600	0	0	4	0	0		0	23	0	14
25	30	B	1	300	3600	0	0	12	0	0		0	23	0	11
25	31	B	1	300	2400	0.33	12	8	0	0		0	23	0	9
25	32	A	0	600	2400	0.5	4	4	0	0		0	23	0	8
25	33	A	0	900	900	0.75	4	1	0	0		0	23	0	13
25	34	A	0	300	3300	1	1	11	0	0		0	23	0	10
25	35	A	0	600	3600	0	0	6	0	0		0	23	0	5
25	36	A	0	300	2400	0.5	8	8	0	0		0	23	0	15
26	1	A	0	600	3000	0.5	4	5	1	0		0	22	1	1
26	2	B	1	100	3600	1	9	36	1	0		0	22	1	2
26	3	B	1	100	3300	0.75	4	33	1	0		0	22	1	3
26	4	A	0	600	1200	0.67	6	2	1	0		0	22	1	4
26	5	A	0	600	1800	0.25	12	3	1	0		0	22	1	5
26	6	A	0	1200	1200	0.67	3	1	1	0		0	22	1	6
26	7	A	0	1200	3600	1	2	3	1	0		0	22	1	7
26	8	A	0	600	1800	1	3	3	1	0		0	22	1	8
26	9	A	0	1800	3600	1	12	2	1	0		0	22	1	9
26	10	A	0	300	1800	0.7	10	6	1	0		0	22	1	10
26	11	A	0	900	2700	0.5	2	3	1	0		0	22	1	11
26	12	B	1	100	3200	0.5	8	32	1	0		0	22	1	12
26	13	A	0	300	3000	0.67	3	10	1	0		0	22	1	13
26	14	A	0	900	1800	1	2	2	1	0		0	22	1	14
26	15	A	0	1800	3600	0	0	2	1	0		0	22	1	15
26	16	A	0	900	3600	0	7	4	1	0		0	22	1	16
26	17	B	1	100	3300	0.25	12	33	1	0		0	22	1	17
26	18	A	0	600	1800	0.75	4	3	1	0		0	22	1	18
26	19	B	1	100	3000	1	6	30	1	0		0	22	1	19
26	20	B	1	100	3600	0	0	36	1	0		0	22	1	20
26	21	A	0	300	2400	0.25	12	8	1	0		0	22	1	21
26	22	A	0	1200	2400	0.25	4	2	1	0		0	22	1	22
26	23	A	0	300	1800	0.75	8	6	1	0		0	22	1	23
26	24	A	0	1800	1800	1	1	1	1	0		0	22	1	24
26	25	A	0	300	2700	0.75	4	9	1	0		0	22	1	25
26	26	A	0	900	2700	0.25	4	3	1	0		0	22	1	26
26	27	A	0	600	1200	0.33	12	2	1	0		0	22	1	27
26	28	A	0	300	3600	0	12	12	1	0		0	22	1	28
26	29	A	0	900	3600	0	0	4	1	0		0	22	1	29
26	30	A	0	300	3600	0	0	12	1	0		0	22	1	30
26	31	A	0	300	2400	0.33	12	8	1	0		0	22	1	31
26	32	A	0	600	2400	0.5	4	4	1	0		0	22	1	32
26	33	A	0	900	900	0.75	4	1	1	0		0	22	1	33
26	34	A	0	300	3300	1	1	11	1	0		0	22	1	34
26	35	A	0	600	3000	1	1	5	1	0		0	22	1	35
26	36	A	0	300	2400	0.5	8	8	1	0		0	22	1	36
27	1	B	1	600	3000	0.5	4	5	0	0		1	21	0	5
27	2	A	0	100	3600	1	9	36	0	0		1	21	0	2
27	3	B	1	100	3300	0.75	4	33	0	0		1	21	0	4
27	4	A	0	600	1200	0.67	6	2	0	0		1	21	0	20
27	5	A	0	600	1800	0.25	12	3	0	0		1	21	0	3
27	6	A	0	1200	1200	0.67	3	1	0	0		1	21	0	29
27	7	A	0	1200	3600	1	2	3	0	0		1	21	0	17
27	8	A	0	600	1800	1	3	3	0	0		1	21	0	1
27	9	B	1	1800	3600	1	12	2	0	0		1	21	0	8
27	10	B	1	300	1800	0.7	10	6	0	0		1	21	0	9
27	11	B	1	900	2700	0.5	2	3	0	0		1	21	0	24
27	12	A	0	100	3200	0.5	8	32	0	0		1	21	0	12
27	13	A	0	300	3000	0.67	3	10	0	0		1	21	0	7
27	14	A	0	900	1800	1	2	2	0	0		1	21	0	11
27	15	A	0	1800	3600	0	0	2	0	0		1	21	0	15
27	16	A	0	900	3600	0	7	4	0	0		1	21	0	14
27	17	A	0	100	3300	0.25	12	33	0	0		1	21	0	13
27	18	B	1	600	1800	0.75	4	3	0	0		1	21	0	18
27	19	A	0	100	3000	1	6	30	0	0		1	21	0	16
27	20	A	0	100	3600	0	0	36	0	0		1	21	0	10
27	21	B	1	300	2400	0.25	12	8	0	0		1	21	0	21
27	22	A	0	1200	2400	0.25	4	2	0	0		1	21	0	22
27	23	B	1	300	1800	0.75	8	6	0	0		1	21	0	23
27	24	A	0	1800	1800	1	1	1	0	0		1	21	0	19
27	25	B	1	300	2700	0.75	4	9	0	0		1	21	0	31
27	26	A	0	900	2700	0.25	4	3	0	0		1	21	0	26
27	27	A	0	600	1200	0.33	12	2	0	0		1	21	0	27
27	28	A	0	300	3600	0	12	12	0	0		1	21	0	28
27	29	B	1	900	3600	0	0	4	0	0		1	21	0	6
27	30	A	0	300	3600	0	0	12	0	0		1	21	0	35
27	31	B	1	300	2400	0.33	12	8	0	0		1	21	0	34
27	32	A	0	600	2400	0.5	4	4	0	0		1	21	0	32
27	33	A	0	900	900	0.75	4	1	0	0		1	21	0	33
27	34	A	0	300	3300	1	1	11	0	0		1	21	0	30
27	35	A	0	600	3000	1	1	5	0	0		1	21	0	25
27	36	A	0	300	2400	0.5	8	8	0	0		1	21	0	36
28	1	A	0	600	3000	0.5	4	5	0	0		1	21	0	27
28	2	B	1	100	3600	1	9	36	0	0		1	21	0	28
28	3	A	0	100	3300	0.75	4	33	0	0		1	21	0	29
28	4	A	0	600	1200	0.67	6	2	0	0		1	21	0	31
28	5	A	0	600	1800	0.25	12	3	0	0		1	21	0	30
28	6	A	0	1200	1200	0.67	3	1	0	0		1	21	0	32
28	7	A	0	1200	3600	1	2	3	0	0		1	21	0	13
28	8	A	0	600	1800	1	3	3	0	0		1	21	0	36
28	9	B	1	1800	3600	1	12	2	0	0		1	21	0	34
28	10	A	0	300	1800	0.7	10	6	0	0		1	21	0	35
28	11	A	0	900	2700	0.5	2	3	0	0		1	21	0	11
28	12	B	1	100	3200	0.5	8	32	0	0		1	21	0	12
28	13	A	0	300	3000	0.67	3	10	0	0		1	21	0	33
28	14	A	0	900	1800	1	2	2	0	0		1	21	0	14
28	15	A	0	1800	3600	0	0	2	0	0		1	21	0	7
28	16	A	0	900	3600	0	7	4	0	0		1	21	0	16
28	17	B	1	100	3300	0.25	12	33	0	0		1	21	0	17
28	18	A	0	600	1800	0.75	4	3	0	0		1	21	0	18
28	19	A	0	100	3000	1	6	30	0	0		1	21	0	19
28	20	B	1	100	3600	0	0	36	0	0		1	21	0	20
28	21	B	1	300	2400	0.25	12	8	0	0		1	21	0	21
28	22	A	0	1200	2400	0.25	4	2	0	0		1	21	0	22
28	23	A	0	300	1800	0.75	8	6	0	0		1	21	0	23
28	24	A	0	1800	1800	1	1	1	0	0		1	21	0	24
28	25	A	0	300	2700	0.75	4	9	0	0		1	21	0	25
28	26	B	1	900	2700	0.25	4	3	0	0		1	21	0	26
28	27	B	1	600	1200	0.33	12	2	0	0		1	21	0	2
28	28	B	1	300	3600	0	12	12	0	0		1	21	0	6
28	29	A	0	900	3600	0	0	4	0	0		1	21	0	4
28	30	A	0	300	3600	0	0	12	0	0		1	21	0	1
28	31	A	0	300	2400	0.33	12	8	0	0		1	21	0	9
28	32	A	0	600	2400	0.5	4	4	0	0		1	21	0	8
28	33	A	0	900	900	0.75	4	1	0	0		1	21	0	3
28	34	A	0	300	3300	1	1	11	0	0		1	21	0	10
28	35	A	0	600	3000	1	1	5	0	0		1	21	0	15
28	36	B	1	300	2400	0.5	8	8	0	0		1	21	0	5
29	1	A	0	600	3000	0.5	4	5	2	0		0	20	0	27
29	2	A	0	100	3600	1	9	36	2	0		0	20	0	28
29	3	A	0	100	3300	0.75	4	33	2	0		0	20	0	29
29	4	A	0	600	1200	0.67	6	2	2	0		0	20	0	31
29	5	A	0	600	1800	0.25	12	3	2	0		0	20	0	30
29	6	A	0	1200	1200	0.67	3	1	2	0		0	20	0	20
29	7	A	0	1200	3600	1	2	3	2	0		0	20	0	3
29	8	A	0	600	1800	1	3	3	2	0		0	20	0	21
29	9	A	0	1800	3600	1	12	2	2	0		0	20	0	19
29	10	A	0	300	1800	0.7	10	6	2	0		0	20	0	17
29	11	A	0	900	2700	0.5	2	3	2	0		0	20	0	1
29	12	A	0	100	3200	0.5	8	32	2	0		0	20	0	2
29	13	A	0	300	3000	0.67	3	10	2	0		0	20	0	18
29	14	A	0	900	1800	1	2	2	2	0		0	20	0	4
29	15	A	0	1800	3600	0	0	2	2	0		0	20	0	7
29	16	A	0	900	3600	0	7	4	2	0		0	20	0	6
29	17	A	0	100	3300	0.25	12	33	2	0		0	20	0	36
29	18	A	0	600	1800	0.75	4	3	2	0		0	20	0	33
29	19	A	0	100	3000	1	6	30	2	0		0	20	0	34
29	20	A	0	100	3600	0	0	36	2	0		0	20	0	32
29	21	A	0	300	2400	0.25	12	8	2	0		0	20	0	35
29	22	A	0	1200	2400	0.25	4	2	2	0		0	20	0	22
29	23	A	0	300	1800	0.75	8	6	2	0		0	20	0	23
29	24	A	0	1800	1800	1	1	1	2	0		0	20	0	24
29	25	A	0	300	2700	0.75	4	9	2	0		0	20	0	25
29	26	A	0	900	2700	0.25	4	3	2	0		0	20	0	26
29	27	A	0	600	1200	0.33	12	2	2	0		0	20	0	12
29	28	A	0	300	3600	0	12	12	2	0		0	20	0	16
29	29	A	0	900	3600	0	0	4	2	0		0	20	0	14
29	30	A	0	300	3600	0	0	12	2	0		0	20	0	11
29	31	A	0	300	2400	0.33	12	8	2	0		0	20	0	9
29	32	A	0	600	2400	0.5	4	4	2	0		0	20	0	8
29	33	A	0	900	900	0.75	4	1	2	0		0	20	0	13
29	34	A	0	300	3300	1	1	11	2	0		0	20	0	10
29	35	A	0	600	3000	0.5	2	5	2	0		0	20	0	5
29	36	A	0	300	2400	0.5	8	8	2	0		0	20	0	15
30	1	A	0	600	3000	0.5	4	5	0	0		1	18	0	1
30	2	A	0	100	3600	1	9	36	0	0		1	18	0	2
30	3	A	0	100	3300	0.75	4	33	0	0		1	18	0	3
30	4	A	0	600	1200	0.67	6	2	0	0		1	18	0	4
30	5	A	0	600	1800	0.25	12	3	0	0		1	18	0	5
30	6	A	0	1200	1200	0.67	3	1	0	0		1	18	0	6
30	7	A	0	1200	3600	1	2	3	0	0		1	18	0	7
30	8	A	0	600	1800	1	3	3	0	0		1	18	0	8
30	9	A	0	1800	3600	1	12	2	0	0		1	18	0	9
30	10	A	0	300	1800	0.7	10	6	0	0		1	18	0	10
30	11	A	0	900	2700	0.5	2	3	0	0		1	18	0	11
30	12	B	1	100	3200	0.5	8	32	0	0		1	18	0	12
30	13	A	0	300	3000	0.67	3	10	0	0		1	18	0	13
30	14	A	0	900	1800	1	2	2	0	0		1	18	0	14
30	15	A	0	1800	3600	0	0	2	0	0		1	18	0	15
30	16	A	0	900	3600	0	7	4	0	0		1	18	0	16
30	17	A	0	100	3300	0.25	12	33	0	0		1	18	0	17
30	18	A	0	600	1800	0.75	4	3	0	0		1	18	0	18
30	19	A	0	100	3000	1	6	30	0	0		1	18	0	19
30	20	A	0	100	3600	0	0	36	0	0		1	18	0	20
30	21	A	0	300	2400	0.25	12	8	0	0		1	18	0	21
30	22	A	0	1200	2400	0.25	4	2	0	0		1	18	0	22
30	23	A	0	300	1800	0.75	8	6	0	0		1	18	0	23
30	24	A	0	1800	1800	1	1	1	0	0		1	18	0	24
30	25	A	0	300	2700	0.75	4	9	0	0		1	18	0	25
30	26	A	0	900	2700	0.25	4	3	0	0		1	18	0	26
30	27	A	0	600	1200	0.33	12	2	0	0		1	18	0	27
30	28	B	1	300	3600	0	12	12	0	0		1	18	0	28
30	29	A	0	900	3600	0	0	4	0	0		1	18	0	29
30	30	A	0	300	3600	0	0	12	0	0		1	18	0	30
30	31	A	0	300	2400	0.33	12	8	0	0		1	18	0	31
30	32	A	0	600	2400	0.5	4	4	0	0		1	18	0	32
30	33	A	0	900	900	0.75	4	1	0	0		1	18	0	33
30	34	B	1	300	3300	1	1	11	0	0		1	18	0	34
30	35	B	1	600	2400	1	2	4	0	0		1	18	0	35
30	36	A	0	300	2400	0.5	8	8	0	0		1	18	0	36
31	1	A	0	600	3000	0.5	4	5	1	0		0	21	1	5
31	2	B	1	100	3600	1	9	36	1	0		0	21	1	2
31	3	B	1	100	3300	0.75	4	33	1	0		0	21	1	4
31	4	A	0	600	1200	0.67	6	2	1	0		0	21	1	20
31	5	A	0	600	1800	0.25	12	3	1	0		0	21	1	3
31	6	B	1	1200	1200	0.67	3	1	1	0		0	21	1	29
31	7	A	0	1200	3600	1	2	3	1	0		0	21	1	17
31	8	A	0	600	1800	1	3	3	1	0		0	21	1	1
31	9	A	0	1800	3600	1	12	2	1	0		0	21	1	8
31	10	A	0	300	1800	0.7	10	6	1	0		0	21	1	9
31	11	A	0	900	2700	0.5	2	3	1	0		0	21	1	24
31	12	B	1	100	3200	0.5	8	32	1	0		0	21	1	12
31	13	A	0	300	3000	0.67	3	10	1	0		0	21	1	7
31	14	A	0	900	1800	1	2	2	1	0		0	21	1	11
31	15	A	0	1800	3600	0	0	2	1	0		0	21	1	15
31	16	A	0	900	3600	0	7	4	1	0		0	21	1	14
31	17	B	1	100	3300	0.25	12	33	1	0		0	21	1	13
31	18	A	0	600	1800	0.75	4	3	1	0		0	21	1	18
31	19	B	1	100	3000	1	6	30	1	0		0	21	1	16
31	20	B	1	100	3600	0	0	36	1	0		0	21	1	10
31	21	B	1	300	2400	0.25	12	8	1	0		0	21	1	21
31	22	A	0	1200	2400	0.25	4	2	1	0		0	21	1	22
31	23	A	0	300	1800	0.75	8	6	1	0		0	21	1	23
31	24	A	0	1800	1800	1	1	1	1	0		0	21	1	19
31	25	A	0	300	2700	0.75	4	9	1	0		0	21	1	31
31	26	A	0	900	2700	0.25	4	3	1	0		0	21	1	26
31	27	A	0	600	1200	0.33	12	2	1	0		0	21	1	27
31	28	B	1	300	3600	0	12	12	1	0		0	21	1	28
31	29	A	0	900	3600	0	0	4	1	0		0	21	1	6
31	30	B	1	300	3600	0	0	12	1	0		0	21	1	35
31	31	B	1	300	2400	0.33	12	8	1	0		0	21	1	34
31	32	A	0	600	2400	0.5	4	4	1	0		0	21	1	32
31	33	A	0	900	900	0.75	4	1	1	0		0	21	1	33
31	34	B	1	300	3300	1	1	11	1	0		0	21	1	30
31	35	A	0	600	2400	1	2	4	1	0		0	21	1	25
31	36	B	1	300	2400	0.5	8	8	1	0		0	21	1	36
32	1	B	1	600	3000	0.5	4	5	0	0		0	20	0	27
32	2	B	1	100	3600	1	9	36	0	0		0	20	0	28
32	3	B	1	100	3300	0.75	4	33	0	0		0	20	0	29
32	4	A	0	600	1200	0.67	6	2	0	0		0	20	0	31
32	5	B	1	600	1800	0.25	12	3	0	0		0	20	0	30
32	6	B	1	1200	1200	0.67	3	1	0	0		0	20	0	32
32	7	A	0	1200	3600	1	2	3	0	0		0	20	0	13
32	8	B	1	600	1800	1	3	3	0	0		0	20	0	36
32	9	B	1	1800	3600	1	12	2	0	0		0	20	0	34
32	10	A	0	300	1800	0.7	10	6	0	0		0	20	0	35
32	11	B	1	900	2700	0.5	2	3	0	0		0	20	0	11
32	12	B	1	100	3200	0.5	8	32	0	0		0	20	0	12
32	13	A	0	300	3000	0.67	3	10	0	0		0	20	0	33
32	14	B	1	900	1800	1	2	2	0	0		0	20	0	14
32	15	A	0	1800	3600	0	0	2	0	0		0	20	0	7
32	16	B	1	900	3600	0	7	4	0	0		0	20	0	16
32	17	B	1	100	3300	0.25	12	33	0	0		0	20	0	17
32	18	B	1	600	1800	0.75	4	3	0	0		0	20	0	18
32	19	A	0	100	3000	1	6	30	0	0		0	20	0	19
32	20	B	1	100	3600	0	0	36	0	0		0	20	0	20
32	21	B	1	300	2400	0.25	12	8	0	0		0	20	0	21
32	22	A	0	1200	2400	0.25	4	2	0	0		0	20	0	22
32	23	B	1	300	1800	0.75	8	6	0	0		0	20	0	23
32	24	A	0	1800	1800	1	1	1	0	0		0	20	0	24
32	25	B	1	300	2700	0.75	4	9	0	0		0	20	0	25
32	26	B	1	900	2700	0.25	4	3	0	0		0	20	0	26
32	27	A	0	600	1200	0.33	12	2	0	0		0	20	0	2
32	28	B	1	300	3600	0	12	12	0	0		0	20	0	6
32	29	B	1	900	3600	0	0	4	0	0		0	20	0	4
32	30	B	1	300	3600	0	0	12	0	0		0	20	0	1
32	31	B	1	300	2400	0.33	12	8	0	0		0	20	0	9
32	32	B	1	600	2400	0.5	4	4	0	0		0	20	0	8
32	33	B	1	900	900	0.75	4	1	0	0		0	20	0	3
32	34	A	0	300	3300	1	1	11	0	0		0	20	0	10
32	35	A	0	600	2400	1	2	4	0	0		0	20	0	15
32	36	A	0	300	2400	0.5	8	8	0	0		0	20	0	5
33	1	A	0	600	3000	0.5	4	5	1	0		0	20	1	27
33	2	B	1	100	3600	1	9	36	1	0		0	20	1	28
33	3	A	0	100	3300	0.75	4	33	1	0		0	20	1	29
33	4	A	0	600	1200	0.67	6	2	1	0		0	20	1	31
33	5	A	0	600	1800	0.25	12	3	1	0		0	20	1	30
33	6	B	1	1200	1200	0.67	3	1	1	0		0	20	1	20
33	7	A	0	1200	3600	1	2	3	1	0		0	20	1	3
33	8	A	0	600	1800	1	3	3	1	0		0	20	1	21
33	9	A	0	1800	3600	1	12	2	1	0		0	20	1	19
33	10	A	0	300	1800	0.7	10	6	1	0		0	20	1	17
33	11	A	0	900	2700	0.5	2	3	1	0		0	20	1	1
33	12	B	1	100	3200	0.5	8	32	1	0		0	20	1	2
33	13	A	0	300	3000	0.67	3	10	1	0		0	20	1	18
33	14	A	0	900	1800	1	2	2	1	0		0	20	1	4
33	15	A	0	1800	3600	0	0	2	1	0		0	20	1	7
33	16	A	0	900	3600	0	7	4	1	0		0	20	1	6
33	17	B	1	100	3300	0.25	12	33	1	0		0	20	1	36
33	18	A	0	600	1800	0.75	4	3	1	0		0	20	1	33
33	19	A	0	100	3000	1	6	30	1	0		0	20	1	34
33	20	B	1	100	3600	0	0	36	1	0		0	20	1	32
33	21	A	0	300	2400	0.25	12	8	1	0		0	20	1	35
33	22	A	0	1200	2400	0.25	4	2	1	0		0	20	1	22
33	23	A	0	300	1800	0.75	8	6	1	0		0	20	1	23
33	24	A	0	1800	1800	1	1	1	1	0		0	20	1	24
33	25	A	0	300	2700	0.75	4	9	1	0		0	20	1	25
33	26	A	0	900	2700	0.25	4	3	1	0		0	20	1	26
33	27	A	0	600	1200	0.33	12	2	1	0		0	20	1	12
33	28	B	1	300	3600	0	12	12	1	0		0	20	1	16
33	29	A	0	900	3600	0	0	4	1	0		0	20	1	14
33	30	A	0	300	3600	0	0	12	1	0		0	20	1	11
33	31	A	0	300	2400	0.33	12	8	1	0		0	20	1	9
33	32	A	0	600	2400	0.5	4	4	1	0		0	20	1	8
33	33	A	0	900	900	0.75	4	1	1	0		0	20	1	13
33	34	A	0	300	3300	1	1	11	1	0		0	20	1	10
33	35	A	0	600	2400	0.67	3	4	1	0		0	20	1	5
33	36	B	1	300	2400	0.5	8	8	1	0		0	20	1	15
34	1	A	0	600	3000	0.5	4	5	1	0		0	20	1	1
34	2	A	0	100	3600	1	9	36	1	0		0	20	1	2
34	3	A	0	100	3300	0.75	4	33	1	0		0	20	1	3
34	4	A	0	600	1200	0.67	6	2	1	0		0	20	1	4
34	5	A	0	600	1800	0.25	12	3	1	0		0	20	1	5
34	6	A	0	1200	1200	0.67	3	1	1	0		0	20	1	6
34	7	A	0	1200	3600	1	2	3	1	0		0	20	1	7
34	8	A	0	600	1800	1	3	3	1	0		0	20	1	8
34	9	A	0	1800	3600	1	12	2	1	0		0	20	1	9
34	10	A	0	300	1800	0.7	10	6	1	0		0	20	1	10
34	11	A	0	900	2700	0.5	2	3	1	0		0	20	1	11
34	12	A	0	100	3200	0.5	8	32	1	0		0	20	1	12
34	13	A	0	300	3000	0.67	3	10	1	0		0	20	1	13
34	14	A	0	900	1800	1	2	2	1	0		0	20	1	14
34	15	A	0	1800	3600	0	0	2	1	0		0	20	1	15
34	16	A	0	900	3600	0	7	4	1	0		0	20	1	16
34	17	A	0	100	3300	0.25	12	33	1	0		0	20	1	17
34	18	A	0	600	1800	0.75	4	3	1	0		0	20	1	18
34	19	A	0	100	3000	1	6	30	1	0		0	20	1	19
34	20	A	0	100	3600	0	0	36	1	0		0	20	1	20
34	21	A	0	300	2400	0.25	12	8	1	0		0	20	1	21
34	22	A	0	1200	2400	0.25	4	2	1	0		0	20	1	22
34	23	A	0	300	1800	0.75	8	6	1	0		0	20	1	23
34	24	A	0	1800	1800	1	1	1	1	0		0	20	1	24
34	25	A	0	300	2700	0.75	4	9	1	0		0	20	1	25
34	26	A	0	900	2700	0.25	4	3	1	0		0	20	1	26
34	27	A	0	600	1200	0.33	12	2	1	0		0	20	1	27
34	28	A	0	300	3600	0	12	12	1	0		0	20	1	28
34	29	A	0	900	3600	0	0	4	1	0		0	20	1	29
34	30	A	0	300	3600	0	0	12	1	0		0	20	1	30
34	31	A	0	300	2400	0.33	12	8	1	0		0	20	1	31
34	32	A	0	600	2400	0.5	4	4	1	0		0	20	1	32
34	33	A	0	900	900	0.75	4	1	1	0		0	20	1	33
34	34	A	0	300	3300	1	1	11	1	0		0	20	1	34
34	35	A	0	600	2400	0.67	3	4	1	0		0	20	1	35
34	36	A	0	300	2400	0.5	8	8	1	0		0	20	1	36
35	1	A	0	600	3000	0.5	4	5	2	0		0	20	0	5
35	2	A	0	100	3600	1	9	36	2	0		0	20	0	2
35	3	A	0	100	3300	0.75	4	33	2	0		0	20	0	4
35	4	A	0	600	1200	0.67	6	2	2	0		0	20	0	20
35	5	A	0	600	1800	0.25	12	3	2	0		0	20	0	3
35	6	A	0	1200	1200	0.67	3	1	2	0		0	20	0	29
35	7	A	0	1200	3600	1	2	3	2	0		0	20	0	17
35	8	A	0	600	1800	1	3	3	2	0		0	20	0	1
35	9	A	0	1800	3600	1	12	2	2	0		0	20	0	8
35	10	A	0	300	1800	0.7	10	6	2	0		0	20	0	9
35	11	A	0	900	2700	0.5	2	3	2	0		0	20	0	24
35	12	B	1	100	3200	0.5	8	32	2	0		0	20	0	12
35	13	A	0	300	3000	0.67	3	10	2	0		0	20	0	7
35	14	A	0	900	1800	1	2	2	2	0		0	20	0	11
35	15	A	0	1800	3600	0	0	2	2	0		0	20	0	15
35	16	A	0	900	3600	0	7	4	2	0		0	20	0	14
35	17	A	0	100	3300	0.25	12	33	2	0		0	20	0	13
35	18	A	0	600	1800	0.75	4	3	2	0		0	20	0	18
35	19	A	0	100	3000	1	6	30	2	0		0	20	0	16
35	20	A	0	100	3600	0	0	36	2	0		0	20	0	10
35	21	B	1	300	2400	0.25	12	8	2	0		0	20	0	21
35	22	A	0	1200	2400	0.25	4	2	2	0		0	20	0	22
35	23	B	1	300	1800	0.75	8	6	2	0		0	20	0	23
35	24	A	0	1800	1800	1	1	1	2	0		0	20	0	19
35	25	A	0	300	2700	0.75	4	9	2	0		0	20	0	31
35	26	A	0	900	2700	0.25	4	3	2	0		0	20	0	26
35	27	A	0	600	1200	0.33	12	2	2	0		0	20	0	27
35	28	A	0	300	3600	0	12	12	2	0		0	20	0	28
35	29	A	0	900	3600	0	0	4	2	0		0	20	0	6
35	30	B	1	300	3600	0	0	12	2	0		0	20	0	35
35	31	A	0	300	2400	0.33	12	8	2	0		0	20	0	34
35	32	A	0	600	2400	0.5	4	4	2	0		0	20	0	32
35	33	A	0	900	900	0.75	4	1	2	0		0	20	0	33
35	34	A	0	300	3300	1	1	11	2	0		0	20	0	30
35	35	B	1	600	1800	1	3	3	2	0		0	20	0	25
35	36	A	0	300	2400	0.5	8	8	2	0		0	20	0	36
36	1	A	0	600	3000	0.5	4	5	0	0		1	19	0	27
36	2	A	0	100	3600	1	9	36	0	0		1	19	0	28
36	3	B	1	100	3300	0.75	4	33	0	0		1	19	0	29
36	4	A	0	600	1200	0.67	6	2	0	0		1	19	0	31
36	5	A	0	600	1800	0.25	12	3	0	0		1	19	0	30
36	6	A	0	1200	1200	0.67	3	1	0	0		1	19	0	32
36	7	A	0	1200	3600	1	2	3	0	0		1	19	0	13
36	8	A	0	600	1800	1	3	3	0	0		1	19	0	36
36	9	A	0	1800	3600	1	12	2	0	0		1	19	0	34
36	10	A	0	300	1800	0.7	10	6	0	0		1	19	0	35
36	11	A	0	900	2700	0.5	2	3	0	0		1	19	0	11
36	12	B	1	100	3200	0.5	8	32	0	0		1	19	0	12
36	13	A	0	300	3000	0.67	3	10	0	0		1	19	0	33
36	14	B	1	900	1800	1	2	2	0	0		1	19	0	14
36	15	A	0	1800	3600	0	0	2	0	0		1	19	0	7
36	16	A	0	900	3600	0	7	4	0	0		1	19	0	16
36	17	A	0	100	3300	0.25	12	33	0	0		1	19	0	17
36	18	A	0	600	1800	0.75	4	3	0	0		1	19	0	18
36	19	B	1	100	3000	1	6	30	0	0		1	19	0	19
36	20	A	0	100	3600	0	0	36	0	0		1	19	0	20
36	21	A	0	300	2400	0.25	12	8	0	0		1	19	0	21
36	22	A	0	1200	2400	0.25	4	2	0	0		1	19	0	22
36	23	A	0	300	1800	0.75	8	6	0	0		1	19	0	23
36	24	A	0	1800	1800	1	1	1	0	0		1	19	0	24
36	25	A	0	300	2700	0.75	4	9	0	0		1	19	0	25
36	26	A	0	900	2700	0.25	4	3	0	0		1	19	0	26
36	27	A	0	600	1200	0.33	12	2	0	0		1	19	0	2
36	28	A	0	300	3600	0	12	12	0	0		1	19	0	6
36	29	A	0	900	3600	0	0	4	0	0		1	19	0	4
36	30	B	1	300	3600	0	0	12	0	0		1	19	0	1
36	31	B	1	300	2400	0.33	12	8	0	0		1	19	0	9
36	32	A	0	600	2400	0.5	4	4	0	0		1	19	0	8
36	33	A	0	900	900	0.75	4	1	0	0		1	19	0	3
36	34	A	0	300	3300	1	1	11	0	0		1	19	0	10
36	35	A	0	600	1800	1	3	3	0	0		1	19	0	15
36	36	A	0	300	2400	0.5	8	8	0	0		1	19	0	5
37	1	B	1	600	3000	0.5	4	5	1	0		0	21	1	27
37	2	B	1	100	3600	0	9	36	1	0		0	21	1	28
37	3	B	1	900	2700	0.25	4	3	1	0		0	21	1	29
37	4	B	1	100	2200	0.7	20	22	1	0		0	21	1	31
37	5	B	1	200	3000	0.25	12	15	1	0		0	21	1	30
37	6	A	0	600	1800	0.75	4	3	1	0		0	21	1	20
37	7	B	1	200	3600	0	2	18	1	0		0	21	1	3
37	8	A	0	300	0	1	12	0	1	0		0	21	1	21
37	9	A	0	200	2500	0.92	12	13	1	0		0	21	1	19
37	10	A	0	300	1500	0.7	10	5	1	0		0	21	1	17
37	11	B	1	200	3400	0.5	2	17	1	0		0	21	1	1
37	12	B	1	100	3200	0.5	8	32	1	0		0	21	1	2
37	13	A	0	300	3000	0.67	3	10	1	0		0	21	1	18
37	14	B	1	100	2600	0.67	15	26	1	0		0	21	1	4
37	15	A	0	1800	3600	0	0	2	1	0		0	21	1	7
37	16	B	1	900	3600	0	7	4	1	0		0	21	1	6
37	17	B	1	100	3300	0.25	12	33	1	0		0	21	1	36
37	18	A	0	600	1800	0.75	4	3	1	0		0	21	1	33
37	19	B	1	100	3000	1	6	30	1	0		0	21	1	34
37	20	B	1	100	3600	0	0	36	1	0		0	21	1	32
37	21	B	1	300	2700	0.25	12	9	1	0		0	21	1	35
37	22	B	1	100	2700	0.33	12	27	1	0		0	21	1	22
37	23	A	0	300	1800	0.25	8	6	1	0		0	21	1	23
37	24	A	0	1800	1800	1	1	1	1	0		0	21	1	24
37	25	A	0	300	2700	0.75	4	9	1	0		0	21	1	25
37	26	B	1	100	3300	0.75	4	33	1	0		0	21	1	26
37	27	A	0	600	1200	0.33	12	2	1	0		0	21	1	12
37	28	B	1	300	3600	0	12	12	1	0		0	21	1	16
37	29	A	0	200	2600	0.63	8	13	1	0		0	21	1	14
37	30	B	1	300	3600	0	0	12	1	0		0	21	1	11
37	31	A	0	300	2400	0.33	12	8	1	0		0	21	1	9
37	32	A	0	600	2400	0.5	4	4	1	0		0	21	1	8
37	33	A	0	1200	0	0.33	9	0	1	0		0	21	1	13
37	34	A	0	300	3300	1	1	11	1	0		0	21	1	10
37	35	A	0	100	2000	1	16	20	1	0		0	21	1	5
37	36	B	1	300	2400	0.5	8	8	1	0		0	21	1	15
38	1	A	0	600	3000	0.5	4	5	0	0		0	21	0	1
38	2	B	1	100	3600	0	9	36	0	0		0	21	0	2
38	3	A	0	900	2700	0.25	4	3	0	0		0	21	0	3
38	4	B	1	100	2200	0.7	20	22	0	0		0	21	0	4
38	5	A	0	200	3000	0.25	12	15	0	0		0	21	0	5
38	6	A	0	600	1800	0.75	4	3	0	0		0	21	0	6
38	7	A	0	200	3600	0	2	18	0	0		0	21	0	7
38	8	A	0	300	0	1	12	0	0	0		0	21	0	8
38	9	B	1	200	2500	0.92	12	13	0	0		0	21	0	9
38	10	A	0	300	1500	0.7	10	5	0	0		0	21	0	10
38	11	A	0	200	3400	0.5	2	17	0	0		0	21	0	11
38	12	A	0	100	3200	0.5	8	32	0	0		0	21	0	12
38	13	A	0	300	3000	0.67	3	10	0	0		0	21	0	13
38	14	B	1	100	2600	0.67	15	26	0	0		0	21	0	14
38	15	A	0	1800	3600	0	0	2	0	0		0	21	0	15
38	16	A	0	900	3600	0	7	4	0	0		0	21	0	16
38	17	A	0	100	3300	0.25	12	33	0	0		0	21	0	17
38	18	A	0	600	1800	0.75	4	3	0	0		0	21	0	18
38	19	A	0	100	3000	1	6	30	0	0		0	21	0	19
38	20	B	1	100	3600	0	0	36	0	0		0	21	0	20
38	21	A	0	300	2700	0.25	12	9	0	0		0	21	0	21
38	22	B	1	100	2700	0.33	12	27	0	0		0	21	0	22
38	23	A	0	300	1800	0.25	8	6	0	0		0	21	0	23
38	24	A	0	1800	1800	1	1	1	0	0		0	21	0	24
38	25	A	0	300	2700	0.75	4	9	0	0		0	21	0	25
38	26	A	0	100	3300	0.75	4	33	0	0		0	21	0	26
38	27	A	0	600	1200	0.33	12	2	0	0		0	21	0	27
38	28	A	0	300	3600	0	12	12	0	0		0	21	0	28
38	29	B	1	200	2600	0.63	8	13	0	0		0	21	0	29
38	30	A	0	300	3600	0	0	12	0	0		0	21	0	30
38	31	B	1	300	2400	0.33	12	8	0	0		0	21	0	31
38	32	A	0	600	2400	0.5	4	4	0	0		0	21	0	32
38	33	A	0	1200	0	0.33	9	0	0	0		0	21	0	33
38	34	B	1	300	3300	1	1	11	0	0		0	21	0	34
38	35	A	0	100	2000	1	16	20	0	0		0	21	0	35
38	36	B	1	300	2400	0.5	8	8	0	0		0	21	0	36
39	1	A	0	600	3000	0.5	4	5	0	0		1	22	0	5
39	2	B	1	100	3600	0	9	36	0	0		1	22	0	2
39	3	B	1	900	2700	0.25	4	3	0	0		1	22	0	4
39	4	A	0	100	2200	0.7	20	22	0	0		1	22	0	20
39	5	A	0	200	3000	0.25	12	15	0	0		1	22	0	3
39	6	B	0	900	3600	0	0	4	0	0		1	22	0	29
39	7	A	0	200	3600	0	2	18	0	0		1	22	0	17
39	8	A	0	300	0	1	12	0	0	0		1	22	0	1
39	9	A	0	200	2500	0.92	12	13	0	0		1	22	0	8
39	10	B	1	300	1500	0.7	10	5	0	0		1	22	0	9
39	11	A	0	200	3400	0.5	2	17	0	0		1	22	0	24
39	12	A	0	100	3200	0.5	8	32	0	0		1	22	0	12
39	13	B	1	300	3000	0.67	3	10	0	0		1	22	0	7
39	14	A	0	100	2600	0.67	15	26	0	0		1	22	0	11
39	15	A	0	1800	3600	0	0	2	0	0		1	22	0	15
39	16	A	0	900	3600	0	7	4	0	0		1	22	0	14
39	17	A	0	100	3300	0.25	12	33	0	0		1	22	0	13
39	18	B	1	600	1800	0.75	4	3	0	0		1	22	0	18
39	19	A	0	100	3000	1	6	30	0	0		1	22	0	16
39	20	A	0	100	3600	0	0	36	0	0		1	22	0	10
39	21	B	1	300	2700	0.25	12	9	0	0		1	22	0	21
39	22	B	1	100	2700	0.33	12	27	0	0		1	22	0	22
39	23	A	0	300	1800	0.25	8	6	0	0		1	22	0	23
39	24	A	0	1800	1800	1	1	1	0	0		1	22	0	19
39	25	A	0	300	2700	0.75	4	9	0	0		1	22	0	31
39	26	A	0	100	3300	0.75	4	33	0	0		1	22	0	26
39	27	A	0	600	1200	0.33	12	2	0	0		1	22	0	27
39	28	B	1	300	3600	0	12	12	0	0		1	22	0	28
39	29	A	0	200	2600	0.63	8	13	0	0		1	22	0	6
39	30	A	0	300	3600	0	0	12	0	0		1	22	0	35
39	31	A	0	300	2400	0.33	12	8	0	0		1	22	0	34
39	32	A	0	600	2400	0.5	4	4	0	0		1	22	0	32
39	33	A	0	1200	0	0.33	9	0	0	0		1	22	0	33
39	34	B	1	300	3300	1	1	11	0	0		1	22	0	30
39	35	A	0	100	2000	1	16	20	0	0		1	22	0	25
39	36	B	1	300	2400	0.5	8	8	0	0		1	22	0	36
40	1	a	0	600	3000	0.5	4	5	2	0		1	20	0	27
40	2	a	0	100	3600	0	9	36	2	0		1	20	0	28
40	3	a	0	900	2700	0.25	4	3	2	0		1	20	0	29
40	4	a	0	100	2200	0.7	20	22	2	0		1	20	0	31
40	5	a	0	200	3000	0.25	12	15	2	0		1	20	0	30
40	6	a	0	300	3600	0	0	12	2	0		1	20	0	32
40	7	a	0	200	3600	0	2	18	2	0		1	20	0	13
40	8	a	0	300	0	1	12	0	2	0		1	20	0	36
40	9	a	0	200	2500	0.92	12	13	2	0		1	20	0	34
40	10	a	0	300	1500	0.7	10	5	2	0		1	20	0	35
40	11	a	0	200	3400	0.5	2	17	2	0		1	20	0	11
40	12	a	0	100	3200	0.5	8	32	2	0		1	20	0	12
40	13	a	0	300	3000	0.67	3	10	2	0		1	20	0	33
40	14	a	0	100	2600	0.67	15	26	2	0		1	20	0	14
40	15	b	1	1800	3600	0	0	2	2	0		1	20	0	7
40	16	a	0	900	3600	0	7	4	2	0		1	20	0	16
40	17	a	0	100	3300	0.25	12	33	2	0		1	20	0	17
40	18	a	0	600	1800	0.75	4	3	2	0		1	20	0	18
40	19	a	0	100	3000	1	6	30	2	0		1	20	0	19
40	20	a	0	100	3600	0	0	36	2	0		1	20	0	20
40	21	a	0	300	2700	0.25	12	9	2	0		1	20	0	21
40	22	a	0	100	2700	0.33	12	27	2	0		1	20	0	22
40	23	a	0	300	1800	0.25	8	6	2	0		1	20	0	23
40	24	a	0	1800	1800	1	1	1	2	0		1	20	0	24
40	25	a	0	300	2700	0.75	4	9	2	0		1	20	0	25
40	26	a	0	100	3300	0.75	4	33	2	0		1	20	0	26
40	27	b	1	600	1200	0.33	12	2	2	0		1	20	0	2
40	28	a	0	300	3600	0	12	12	2	0		1	20	0	6
40	29	a	0	200	2600	0.63	8	13	2	0		1	20	0	4
40	30	a	0	300	3600	0	0	12	2	0		1	20	0	1
40	31	a	0	300	2400	0.33	12	8	2	0		1	20	0	9
40	32	a	0	600	2400	0.5	4	4	2	0		1	20	0	8
40	33	a	0	1200	0	0.33	9	0	2	0		1	20	0	3
40	34	a	0	300	3300	1	1	11	2	0		1	20	0	10
40	35	a	0	100	2000	1	16	20	2	0		1	20	0	15
40	36	a	0	300	2400	0.5	8	8	2	0		1	20	0	5
41	1	B	1	600	3000	0.5	4	5	1	0		1	21	1	27
41	2	B	1	100	3600	0	9	36	1	0		1	21	1	28
41	3	B	1	900	2700	0.25	4	3	1	0		1	21	1	29
41	4	B	1	100	2200	0.7	20	22	1	0		1	21	1	31
41	5	B	1	200	3000	0.25	12	15	1	0		1	21	1	30
41	6	B	1	600	1200	0.8	5	2	1	0		1	21	1	20
41	7	B	1	200	3600	0	2	18	1	0		1	21	1	3
41	8	A	0	300	0	1	12	0	1	0		1	21	1	21
41	9	B	1	200	2500	0.92	12	13	1	0		1	21	1	19
41	10	B	1	300	1500	0.7	10	5	1	0		1	21	1	17
41	11	B	1	200	3400	0.5	2	17	1	0		1	21	1	1
41	12	B	1	100	3200	0.5	8	32	1	0		1	21	1	2
41	13	A	0	300	3000	0.67	3	10	1	0		1	21	1	18
41	14	B	1	100	2600	0.67	15	26	1	0		1	21	1	4
41	15	B	1	1800	3600	0	0	2	1	0		1	21	1	7
41	16	B	1	900	3600	0	7	4	1	0		1	21	1	6
41	17	A	0	100	3300	0.25	12	33	1	0		1	21	1	36
41	18	B	1	600	1800	0.75	4	3	1	0		1	21	1	33
41	19	A	0	100	3000	1	6	30	1	0		1	21	1	34
41	20	A	0	100	3600	0	0	36	1	0		1	21	1	32
41	21	A	0	300	2700	0.25	12	9	1	0		1	21	1	35
41	22	A	0	100	2700	0.33	12	27	1	0		1	21	1	22
41	23	A	0	300	1800	0.25	8	6	1	0		1	21	1	23
41	24	B	1	1800	1800	1	1	1	1	0		1	21	1	24
41	25	A	0	300	2700	0.75	4	9	1	0		1	21	1	25
41	26	A	0	100	3300	0.75	4	33	1	0		1	21	1	26
41	27	B	1	600	1200	0.33	12	2	1	0		1	21	1	12
41	28	B	1	300	3600	0	12	12	1	0		1	21	1	16
41	29	A	0	200	2600	0.63	8	13	1	0		1	21	1	14
41	30	A	0	300	3600	0	0	12	1	0		1	21	1	11
41	31	B	1	300	2400	0.33	12	8	1	0		1	21	1	9
41	32	B	1	600	2400	0.5	4	4	1	0		1	21	1	8
41	33	A	0	1200	0	0.33	9	0	1	0		1	21	1	13
41	34	A	0	300	3300	1	1	11	1	0		1	21	1	10
41	35	A	0	100	2000	1	16	20	1	0		1	21	1	5
41	36	A	0	300	2400	0.5	8	8	1	0		1	21	1	15
42	1	A	0	600	3000	0.5	4	5	2	0		1	20	0	1
42	2	B	1	100	3600	0	9	36	2	0		1	20	0	2
42	3	B	1	900	2700	0.25	4	3	2	0		1	20	0	3
42	4	B	1	100	2200	0.7	20	22	2	0		1	20	0	4
42	5	B	1	200	3000	0.25	12	15	2	0		1	20	0	5
42	6	B	1	600	1200	0.8	5	2	2	0		1	20	0	6
42	7	A	0	200	3600	0	2	18	2	0		1	20	0	7
42	8	A	0	300	0	1	12	0	2	0		1	20	0	8
42	9	B	1	200	2500	0.92	12	13	2	0		1	20	0	9
42	10	A	0	300	1500	0.7	10	5	2	0		1	20	0	10
42	11	B	1	200	3400	0.5	2	17	2	0		1	20	0	11
42	12	A	0	100	3200	0.5	8	32	2	0		1	20	0	12
42	13	B	1	300	3000	0.67	3	10	2	0		1	20	0	13
42	14	B	1	100	2600	0.67	15	26	2	0		1	20	0	14
42	15	A	0	1800	3600	0	0	2	2	0		1	20	0	15
42	16	A	0	900	3600	0	7	4	2	0		1	20	0	16
42	17	B	1	100	3300	0.25	12	33	2	0		1	20	0	17
42	18	B	1	600	1800	0.75	4	3	2	0		1	20	0	18
42	19	B	1	100	3000	1	6	30	2	0		1	20	0	19
42	20	A	0	100	3600	0	0	36	2	0		1	20	0	20
42	21	B	1	300	2700	0.25	12	9	2	0		1	20	0	21
42	22	A	0	100	2700	0.33	12	27	2	0		1	20	0	22
42	23	A	0	300	1800	0.25	8	6	2	0		1	20	0	23
42	24	B	1	1800	1800	1	1	1	2	0		1	20	0	24
42	25	B	1	300	2700	0.75	4	9	2	0		1	20	0	25
42	26	A	0	100	3300	0.75	4	33	2	0		1	20	0	26
42	27	B	1	600	1200	0.33	12	2	2	0		1	20	0	27
42	28	B	1	300	3600	0	12	12	2	0		1	20	0	28
42	29	B	1	200	2600	0.63	8	13	2	0		1	20	0	29
42	30	A	0	300	3600	0	0	12	2	0		1	20	0	30
42	31	A	0	300	2400	0.33	12	8	2	0		1	20	0	31
42	32	A	0	600	2400	0.5	4	4	2	0		1	20	0	32
42	33	B	1	1200	0	0.33	9	0	2	0		1	20	0	33
42	34	A	0	300	3300	1	1	11	2	0		1	20	0	34
42	35	A	0	100	2000	1	16	20	2	0		1	20	0	35
42	36	B	1	300	2400	0.5	8	8	2	0		1	20	0	36
43	1	A	0	600	3000	0.5	4	5	0	0		0	20	0	5
43	2	B	1	100	3600	0	9	36	0	0		0	20	0	2
43	3	B	1	900	2700	0.25	4	3	0	0		0	20	0	4
43	4	A	0	100	2200	0.7	20	22	0	0		0	20	0	20
43	5	A	0	200	3000	0.25	12	15	0	0		0	20	0	3
43	6	A	0	900	3600	0	1	4	0	0		0	20	0	29
43	7	B	1	200	3600	0	2	18	0	0		0	20	0	17
43	8	A	0	300	0	1	12	0	0	0		0	20	0	1
43	9	A	0	200	2500	0.92	12	13	0	0		0	20	0	8
43	10	A	0	300	1500	0.7	10	5	0	0		0	20	0	9
43	11	A	0	200	3400	0.5	2	17	0	0		0	20	0	24
43	12	A	0	100	3200	0.5	8	32	0	0		0	20	0	12
43	13	A	0	300	3000	0.67	3	10	0	0		0	20	0	7
43	14	B	1	100	2600	0.67	15	26	0	0		0	20	0	11
43	15	A	0	1800	3600	0	0	2	0	0		0	20	0	15
43	16	B	1	900	3600	0	7	4	0	0		0	20	0	14
43	17	A	0	100	3300	0.25	12	33	0	0		0	20	0	13
43	18	A	0	600	1800	0.75	4	3	0	0		0	20	0	18
43	19	A	0	100	3000	1	6	30	0	0		0	20	0	16
43	20	B	1	100	3600	0	0	36	0	0		0	20	0	10
43	21	A	0	300	2700	0.25	12	9	0	0		0	20	0	21
43	22	A	0	100	2700	0.33	12	27	0	0		0	20	0	22
43	23	A	0	300	1800	0.25	8	6	0	0		0	20	0	23
43	24	A	0	1800	1800	1	1	1	0	0		0	20	0	19
43	25	A	0	300	2700	0.75	4	9	0	0		0	20	0	31
43	26	A	0	100	3300	0.75	4	33	0	0		0	20	0	26
43	27	A	0	600	1200	0.33	12	2	0	0		0	20	0	27
43	28	A	0	300	3600	0	12	12	0	0		0	20	0	28
43	29	A	0	200	2600	0.63	8	13	0	0		0	20	0	6
43	30	A	0	300	3600	0	0	12	0	0		0	20	0	35
43	31	A	0	300	2400	0.33	12	8	0	0		0	20	0	34
43	32	A	0	600	2400	0.5	4	4	0	0		0	20	0	32
43	33	A	0	1200	0	0.33	9	0	0	0		0	20	0	33
43	34	A	0	300	3300	1	1	11	0	0		0	20	0	30
43	35	A	0	100	2000	1	16	20	0	0		0	20	0	25
43	36	A	0	300	2400	0.5	8	8	0	0		0	20	0	36
44	1	A	0	600	3000	0.5	4	5	0	0		1	21	0	27
44	2	A	0	100	3600	0	9	36	0	0		1	21	0	28
44	3	A	0	900	2700	0.25	4	3	0	0		1	21	0	29
44	4	A	0	100	2200	0.7	20	22	0	0		1	21	0	31
44	5	A	0	200	3000	0.25	12	15	0	0		1	21	0	30
44	6	A	0	300	3300	1	1	11	0	0		1	21	0	32
44	7	A	0	200	3600	0	2	18	0	0		1	21	0	13
44	8	A	0	300	0	1	12	0	0	0		1	21	0	36
44	9	A	0	200	2500	0.92	12	13	0	0		1	21	0	34
44	10	A	0	300	1500	0.7	10	5	0	0		1	21	0	35
44	11	B	1	200	3400	0.5	2	17	0	0		1	21	0	11
44	12	A	0	100	3200	0.5	8	32	0	0		1	21	0	12
44	13	A	0	300	3000	0.67	3	10	0	0		1	21	0	33
44	14	A	0	100	2600	0.67	15	26	0	0		1	21	0	14
44	15	A	0	1800	3600	0	0	2	0	0		1	21	0	7
44	16	A	0	900	3600	0	7	4	0	0		1	21	0	16
44	17	A	0	100	3300	0.25	12	33	0	0		1	21	0	17
44	18	A	0	600	1800	0.75	4	3	0	0		1	21	0	18
44	19	A	0	100	3000	1	6	30	0	0		1	21	0	19
44	20	A	0	100	3600	0	0	36	0	0		1	21	0	20
44	21	A	0	300	2700	0.25	12	9	0	0		1	21	0	21
44	22	A	0	100	2700	0.33	12	27	0	0		1	21	0	22
44	23	A	0	300	1800	0.25	8	6	0	0		1	21	0	23
44	24	A	0	1800	1800	1	1	1	0	0		1	21	0	24
44	25	A	0	300	2700	0.75	4	9	0	0		1	21	0	25
44	26	A	0	100	3300	0.75	4	33	0	0		1	21	0	26
44	27	A	0	600	1200	0.33	12	2	0	0		1	21	0	2
44	28	A	0	300	3600	0	12	12	0	0		1	21	0	6
44	29	A	0	200	2600	0.63	8	13	0	0		1	21	0	4
44	30	A	0	300	3600	0	0	12	0	0		1	21	0	1
44	31	A	0	300	2400	0.33	12	8	0	0		1	21	0	9
44	32	A	0	600	2400	0.5	4	4	0	0		1	21	0	8
44	33	A	0	1200	0	0.33	9	0	0	0		1	21	0	3
44	34	A	0	300	3300	1	1	11	0	0		1	21	0	10
44	35	A	0	100	2000	1	16	20	0	0		1	21	0	15
44	36	A	0	300	2400	0.5	8	8	0	0		1	21	0	5
45	1	A	0	600	3000	0.5	4	5	0	0		0	21	0	27
45	2	A	0	100	3600	0	9	36	0	0		0	21	0	28
45	3	A	0	900	2700	0.25	4	3	0	0		0	21	0	29
45	4	B	1	100	2200	0.7	20	22	0	0		0	21	0	31
45	5	A	0	200	3000	0.25	12	15	0	0		0	21	0	30
45	6	A	0	600	1200	0.67	6	2	0	0		0	21	0	20
45	7	B	1	200	3600	0	2	18	0	0		0	21	0	3
45	8	A	0	300	0	1	12	0	0	0		0	21	0	21
45	9	B	1	200	2500	0.92	12	13	0	0		0	21	0	19
45	10	A	0	300	1500	0.7	10	5	0	0		0	21	0	17
45	11	A	0	200	3400	0.5	2	17	0	0		0	21	0	1
45	12	A	0	100	3200	0.5	8	32	0	0		0	21	0	2
45	13	A	0	300	3000	0.67	3	10	0	0		0	21	0	18
45	14	B	1	100	2600	0.67	15	26	0	0		0	21	0	4
45	15	A	0	1800	3600	0	0	2	0	0		0	21	0	7
45	16	A	0	900	3600	0	7	4	0	0		0	21	0	6
45	17	B	1	100	3300	0.25	12	33	0	0		0	21	0	36
45	18	A	0	600	1800	0.75	4	3	0	0		0	21	0	33
45	19	B	1	100	3000	1	6	30	0	0		0	21	0	34
45	20	B	1	100	3600	0	0	36	0	0		0	21	0	32
45	21	A	0	300	2700	0.25	12	9	0	0		0	21	0	35
45	22	B	1	100	2700	0.33	12	27	0	0		0	21	0	22
45	23	A	0	300	1800	0.25	8	6	0	0		0	21	0	23
45	24	A	0	1800	1800	1	1	1	0	0		0	21	0	24
45	25	A	0	300	2700	0.75	4	9	0	0		0	21	0	25
45	26	A	0	100	3300	0.75	4	33	0	0		0	21	0	26
45	27	A	0	600	1200	0.33	12	2	0	0		0	21	0	12
45	28	B	1	300	3600	0	12	12	0	0		0	21	0	16
45	29	B	1	200	2600	0.63	8	13	0	0		0	21	0	14
45	30	A	0	300	3600	0	0	12	0	0		0	21	0	11
45	31	A	0	300	2400	0.33	12	8	0	0		0	21	0	9
45	32	A	0	600	2400	0.5	4	4	0	0		0	21	0	8
45	33	A	0	1200	0	0.33	9	0	0	0		0	21	0	13
45	34	B	1	300	3300	1	1	11	0	0		0	21	0	10
45	35	B	1	100	2000	1	16	20	0	0		0	21	0	5
45	36	A	0	300	2400	0.5	8	8	0	0		0	21	0	15
46	1	A	0	600	3000	0.5	4	5	1	0		0	18	1	1
46	2	B	1	100	3600	0	9	36	1	0		0	18	1	2
46	3	B	1	900	2700	0.25	4	3	1	0		0	18	1	3
46	4	B	1	100	2200	0.7	20	22	1	0		0	18	1	4
46	5	A	0	200	3000	0.25	12	15	1	0		0	18	1	5
46	6	A	0	600	1200	0.67	6	2	1	0		0	18	1	6
46	7	B	1	200	3600	0	2	18	1	0		0	18	1	7
46	8	A	0	300	0	1	12	0	1	0		0	18	1	8
46	9	B	1	200	2500	0.92	12	13	1	0		0	18	1	9
46	10	A	0	300	1500	0.7	10	5	1	0		0	18	1	10
46	11	B	1	200	3400	0.5	2	17	1	0		0	18	1	11
46	12	A	0	100	3200	0.5	8	32	1	0		0	18	1	12
46	13	A	0	300	3000	0.67	3	10	1	0		0	18	1	13
46	14	B	1	100	2600	0.67	15	26	1	0		0	18	1	14
46	15	A	0	1800	3600	0	0	2	1	0		0	18	1	15
46	16	B	1	900	3600	0	7	4	1	0		0	18	1	16
46	17	B	1	100	3300	0.25	12	33	1	0		0	18	1	17
46	18	A	0	600	1800	0.75	4	3	1	0		0	18	1	18
46	19	B	1	100	3000	1	6	30	1	0		0	18	1	19
46	20	A	0	100	3600	0	0	36	1	0		0	18	1	20
46	21	B	1	300	2700	0.25	12	9	1	0		0	18	1	21
46	22	B	1	100	2700	0.33	12	27	1	0		0	18	1	22
46	23	A	0	300	1800	0.25	8	6	1	0		0	18	1	23
46	24	A	0	1800	1800	1	1	1	1	0		0	18	1	24
46	25	B	1	300	2700	0.75	4	9	1	0		0	18	1	25
46	26	A	0	100	3300	0.75	4	33	1	0		0	18	1	26
46	27	A	0	600	1200	0.33	12	2	1	0		0	18	1	27
46	28	B	1	300	3600	0	12	12	1	0		0	18	1	28
46	29	B	1	200	2600	0.63	8	13	1	0		0	18	1	29
46	30	B	1	300	3600	0	0	12	1	0		0	18	1	30
46	31	B	1	300	2400	0.33	12	8	1	0		0	18	1	31
46	32	A	0	600	2400	0.5	4	4	1	0		0	18	1	32
46	33	A	0	1200	0	0.33	9	0	1	0		0	18	1	33
46	34	B	1	300	3300	1	1	11	1	0		0	18	1	34
46	35	B	1	100	2000	1	16	20	1	0		0	18	1	35
46	36	B	1	300	2400	0.5	8	8	1	0		0	18	1	36
47	1	B	1	600	3000	0.5	4	5	1	0		0	22	1	5
47	2	B	1	100	3600	0	9	36	1	0		0	22	1	2
47	3	A	0	900	2700	0.25	4	3	1	0		0	22	1	4
47	4	A	0	100	2200	0.7	20	22	1	0		0	22	1	20
47	5	B	1	200	3000	0.25	12	15	1	0		0	22	1	3
47	6	A	0	900	2700	0.5	2	3	1	0		0	22	1	29
47	7	B	1	200	3600	0	2	18	1	0		0	22	1	17
47	8	A	0	300	0	1	12	0	1	0		0	22	1	1
47	9	A	0	200	2500	0.92	12	13	1	0		0	22	1	8
47	10	A	0	300	1500	0.7	10	5	1	0		0	22	1	9
47	11	B	1	200	3400	0.5	2	17	1	0		0	22	1	24
47	12	B	1	100	3200	0.5	8	32	1	0		0	22	1	12
47	13	B	1	300	3000	0.67	3	10	1	0		0	22	1	7
47	14	A	0	100	2600	0.67	15	26	1	0		0	22	1	11
47	15	A	0	1800	3600	0	0	2	1	0		0	22	1	15
47	16	B	1	900	3600	0	7	4	1	0		0	22	1	14
47	17	B	1	100	3300	0.25	12	33	1	0		0	22	1	13
47	18	A	0	600	1800	0.75	4	3	1	0		0	22	1	18
47	19	A	0	100	3000	1	6	30	1	0		0	22	1	16
47	20	A	0	100	3600	0	0	36	1	0		0	22	1	10
47	21	B	1	300	2700	0.25	12	9	1	0		0	22	1	21
47	22	A	0	100	2700	0.33	12	27	1	0		0	22	1	22
47	23	B	1	300	1800	0.25	8	6	1	0		0	22	1	23
47	24	A	0	1800	1800	1	1	1	1	0		0	22	1	19
47	25	A	0	300	2700	0.75	4	9	1	0		0	22	1	31
47	26	B	1	100	3300	0.75	4	33	1	0		0	22	1	26
47	27	B	1	600	1200	0.33	12	2	1	0		0	22	1	27
47	28	A	0	300	3600	0	12	12	1	0		0	22	1	28
47	29	B	1	200	2600	0.63	8	13	1	0		0	22	1	6
47	30	B	1	300	3600	0	0	12	1	0		0	22	1	35
47	31	B	1	300	2400	0.33	12	8	1	0		0	22	1	34
47	32	B	1	600	2400	0.5	4	4	1	0		0	22	1	32
47	33	B	1	1200	0	0.33	9	0	1	0		0	22	1	33
47	34	A	0	300	3300	1	1	11	1	0		0	22	1	30
47	35	A	0	100	2000	1	16	20	1	0		0	22	1	25
47	36	B	1	300	2400	0.5	8	8	1	0		0	22	1	36
48	1	A	0	600	3000	0.5	4	5	1	0		1	21	1	27
48	2	B	1	100	3600	0	9	36	1	0		1	21	1	28
48	3	B	1	900	2700	0.25	4	3	1	0		1	21	1	29
48	4	A	0	100	2200	0.7	20	22	1	0		1	21	1	31
48	5	A	0	200	3000	0.25	12	15	1	0		1	21	1	30
48	6	A	0	300	3000	1	2	10	1	0		1	21	1	32
48	7	A	0	200	3600	0	2	18	1	0		1	21	1	13
48	8	A	0	300	0	1	12	0	1	0		1	21	1	36
48	9	B	1	200	2500	0.92	12	13	1	0		1	21	1	34
48	10	A	0	300	1500	0.7	10	5	1	0		1	21	1	35
48	11	A	0	200	3400	0.5	2	17	1	0		1	21	1	11
48	12	A	0	100	3200	0.5	8	32	1	0		1	21	1	12
48	13	A	0	300	3000	0.67	3	10	1	0		1	21	1	33
48	14	B	1	100	2600	0.67	15	26	1	0		1	21	1	14
48	15	A	0	1800	3600	0	0	2	1	0		1	21	1	7
48	16	B	1	900	3600	0	7	4	1	0		1	21	1	16
48	17	B	1	100	3300	0.25	12	33	1	0		1	21	1	17
48	18	A	0	600	1800	0.75	4	3	1	0		1	21	1	18
48	19	B	1	100	3000	1	6	30	1	0		1	21	1	19
48	20	A	0	100	3600	0	0	36	1	0		1	21	1	20
48	21	A	0	300	2700	0.25	12	9	1	0		1	21	1	21
48	22	B	1	100	2700	0.33	12	27	1	0		1	21	1	22
48	23	A	0	300	1800	0.25	8	6	1	0		1	21	1	23
48	24	A	0	1800	1800	1	1	1	1	0		1	21	1	24
48	25	A	0	300	2700	0.75	4	9	1	0		1	21	1	25
48	26	A	0	100	3300	0.75	4	33	1	0		1	21	1	26
48	27	A	0	600	1200	0.33	12	2	1	0		1	21	1	2
48	28	A	0	300	3600	0	12	12	1	0		1	21	1	6
48	29	A	0	200	2600	0.63	8	13	1	0		1	21	1	4
48	30	A	0	300	3600	0	0	12	1	0		1	21	1	1
48	31	A	0	300	2400	0.33	12	8	1	0		1	21	1	9
48	32	A	0	600	2400	0.5	4	4	1	0		1	21	1	8
48	33	A	0	1200	0	0.33	9	0	1	0		1	21	1	3
48	34	A	0	300	3300	1	1	11	1	0		1	21	1	10
48	35	A	0	100	2000	1	16	20	1	0		1	21	1	15
48	36	A	0	300	2400	0.5	8	8	1	0		1	21	1	5
49	1	A	0	600	3000	0.5	4	5	1	0		1	23	1	27
49	2	B	1	100	3600	0	9	36	1	0		1	23	1	28
49	3	A	0	900	2700	0.25	4	3	1	0		1	23	1	29
49	4	B	1	100	2200	0.7	20	22	1	0		1	23	1	31
49	5	A	0	200	3000	0.25	12	15	1	0		1	23	1	30
49	6	A	0	600	600	0.71	7	1	1	0		1	23	1	20
49	7	B	1	200	3600	0	2	18	1	0		1	23	1	3
49	8	B	1	300	0	1	12	0	1	0		1	23	1	21
49	9	B	1	200	2500	0.92	12	13	1	0		1	23	1	19
49	10	B	1	300	1500	0.7	10	5	1	0		1	23	1	17
49	11	A	0	200	3400	0.5	2	17	1	0		1	23	1	1
49	12	B	1	100	3200	0.5	8	32	1	0		1	23	1	2
49	13	A	0	300	3000	0.67	3	10	1	0		1	23	1	18
49	14	A	0	100	2600	0.67	15	26	1	0		1	23	1	4
49	15	A	0	1800	3600	0	0	2	1	0		1	23	1	7
49	16	A	0	900	3600	0	7	4	1	0		1	23	1	6
49	17	B	1	100	3300	0.25	12	33	1	0		1	23	1	36
49	18	B	1	600	1800	0.75	4	3	1	0		1	23	1	33
49	19	A	0	100	3000	1	6	30	1	0		1	23	1	34
49	20	A	0	100	3600	0	0	36	1	0		1	23	1	32
49	21	B	1	300	2700	0.25	12	9	1	0		1	23	1	35
49	22	B	1	100	2700	0.33	12	27	1	0		1	23	1	22
49	23	A	0	300	1800	0.25	8	6	1	0		1	23	1	23
49	24	A	0	1800	1800	1	1	1	1	0		1	23	1	24
49	25	B	1	300	2700	0.75	4	9	1	0		1	23	1	25
49	26	A	0	100	3300	0.75	4	33	1	0		1	23	1	26
49	27	A	0	600	1200	0.33	12	2	1	0		1	23	1	12
49	28	B	1	300	3600	0	12	12	1	0		1	23	1	16
49	29	B	1	200	2600	0.63	8	13	1	0		1	23	1	14
49	30	A	0	300	3600	0	0	12	1	0		1	23	1	11
49	31	B	1	300	2400	0.33	12	8	1	0		1	23	1	9
49	32	B	1	600	2400	0.5	4	4	1	0		1	23	1	8
49	33	A	0	1200	0	0.33	9	0	1	0		1	23	1	13
49	34	A	0	300	3300	1	1	11	1	0		1	23	1	10
49	35	B	1	100	2000	1	16	20	1	0		1	23	1	5
49	36	B	1	300	2400	0.5	8	8	1	0		1	23	1	15
50	1	B	1	600	3000	0.5	4	5	1	0		1	20	1	1
50	2	A	0	100	3600	0	9	36	1	0		1	20	1	2
50	3	A	0	900	2700	0.25	4	3	1	0		1	20	1	3
50	4	A	0	100	2200	0.7	20	22	1	0		1	20	1	4
50	5	B	1	200	3000	0.25	12	15	1	0		1	20	1	5
50	6	B	1	600	600	0.7	7	1	1	0		1	20	1	6
50	7	B	1	200	3600	0	2	18	1	0		1	20	1	7
50	8	B	1	300	0	1	12	0	1	0		1	20	1	8
50	9	B	1	200	2500	0.92	12	13	1	0		1	20	1	9
50	10	B	1	300	1500	0.7	10	5	1	0		1	20	1	10
50	11	B	1	200	3400	0.5	2	17	1	0		1	20	1	11
50	12	A	0	100	3200	0.5	8	32	1	0		1	20	1	12
50	13	B	1	300	3000	0.67	3	10	1	0		1	20	1	13
50	14	A	0	100	2600	0.67	15	26	1	0		1	20	1	14
50	15	B	1	1800	3600	0	0	2	1	0		1	20	1	15
50	16	B	1	900	3600	0	7	4	1	0		1	20	1	16
50	17	B	1	100	3300	0.25	12	33	1	0		1	20	1	17
50	18	B	1	600	1800	0.75	4	3	1	0		1	20	1	18
50	19	A	0	100	3000	1	6	30	1	0		1	20	1	19
50	20	A	0	100	3600	0	0	36	1	0		1	20	1	20
50	21	A	0	300	2700	0.25	12	9	1	0		1	20	1	21
50	22	A	0	100	2700	0.33	12	27	1	0		1	20	1	22
50	23	B	1	300	1800	0.25	8	6	1	0		1	20	1	23
50	24	B	1	1800	1800	1	1	1	1	0		1	20	1	24
50	25	B	1	300	2700	0.75	4	9	1	0		1	20	1	25
50	26	B	1	100	3300	0.75	4	33	1	0		1	20	1	26
50	27	B	1	600	1200	0.33	12	2	1	0		1	20	1	27
50	28	A	0	300	3600	0	12	12	1	0		1	20	1	28
50	29	A	0	200	2600	0.63	8	13	1	0		1	20	1	29
50	30	A	0	300	3600	0	0	12	1	0		1	20	1	30
50	31	B	1	300	2400	0.33	12	8	1	0		1	20	1	31
50	32	A	0	600	2400	0.5	4	4	1	0		1	20	1	32
50	33	B	1	1200	0	0.33	9	0	1	0		1	20	1	33
50	34	B	1	300	3300	1	1	11	1	0		1	20	1	34
50	35	B	1	100	2000	1	16	20	1	0		1	20	1	35
50	36	B	1	300	2400	0.5	8	8	1	0		1	20	1	36
51	1	B	1	600	3000	0.5	4	5	1	0		1	20	1	5
51	2	B	1	100	3600	0	9	36	1	0		1	20	1	2
51	3	A	0	900	2700	0.25	4	3	1	0		1	20	1	4
51	4	B	1	100	2200	0.7	20	22	1	0		1	20	1	20
51	5	B	1	200	3000	0.25	12	15	1	0		1	20	1	3
51	6	B	1	900	1800	0.67	3	2	1	0		1	20	1	29
51	7	B	1	200	3600	0	2	18	1	0		1	20	1	17
51	8	B	1	300	0	1	12	0	1	0		1	20	1	1
51	9	B	1	200	2500	0.92	12	13	1	0		1	20	1	8
51	10	B	1	300	1500	0.7	10	5	1	0		1	20	1	9
51	11	B	1	200	3400	0.5	2	17	1	0		1	20	1	24
51	12	B	1	100	3200	0.5	8	32	1	0		1	20	1	12
51	13	B	1	300	3000	0.67	3	10	1	0		1	20	1	7
51	14	B	1	100	2600	0.67	15	26	1	0		1	20	1	11
51	15	B	1	1800	3600	0	0	2	1	0		1	20	1	15
51	16	A	0	900	3600	0	7	4	1	0		1	20	1	14
51	17	A	0	100	3300	0.25	12	33	1	0		1	20	1	13
51	18	B	1	600	1800	0.75	4	3	1	0		1	20	1	18
51	19	A	0	100	3000	1	6	30	1	0		1	20	1	16
51	20	A	0	100	3600	0	0	36	1	0		1	20	1	10
51	21	A	0	300	2700	0.25	12	9	1	0		1	20	1	21
51	22	B	1	100	2700	0.33	12	27	1	0		1	20	1	22
51	23	B	1	300	1800	0.25	8	6	1	0		1	20	1	23
51	24	B	1	1800	1800	1	1	1	1	0		1	20	1	19
51	25	A	0	300	2700	0.75	4	9	1	0		1	20	1	31
51	26	B	1	100	3300	0.75	4	33	1	0		1	20	1	26
51	27	B	1	600	1200	0.33	12	2	1	0		1	20	1	27
51	28	B	1	300	3600	0	12	12	1	0		1	20	1	28
51	29	B	1	200	2600	0.63	8	13	1	0		1	20	1	6
51	30	B	1	300	3600	0	0	12	1	0		1	20	1	35
51	31	B	1	300	2400	0.33	12	8	1	0		1	20	1	34
51	32	A	0	600	2400	0.5	4	4	1	0		1	20	1	32
51	33	B	1	1200	0	0.33	9	0	1	0		1	20	1	33
51	34	B	1	300	3300	1	1	11	1	0		1	20	1	30
51	35	B	1	100	2000	1	16	20	1	0		1	20	1	25
51	36	B	1	300	2400	0.5	8	8	1	0		1	20	1	36
52	1	A	0	600	3000	0.5	4	5	1	0		1	19	1	27
52	2	A	0	100	3600	0	9	36	1	0		1	19	1	28
52	3	A	0	900	2700	0.25	4	3	1	0		1	19	1	29
52	4	A	0	100	2200	0.7	20	22	1	0		1	19	1	31
52	5	B	1	200	3000	0.25	12	15	1	0		1	19	1	30
52	6	B	1	300	2700	1	3	9	1	0		1	19	1	32
52	7	B	1	200	3600	0	2	18	1	0		1	19	1	13
52	8	A	0	300	0	1	12	0	1	0		1	19	1	36
52	9	B	1	200	2500	0.92	12	13	1	0		1	19	1	34
52	10	A	0	300	1500	0.7	10	5	1	0		1	19	1	35
52	11	B	1	200	3400	0.5	2	17	1	0		1	19	1	11
52	12	A	0	100	3200	0.5	8	32	1	0		1	19	1	12
52	13	B	1	300	3000	0.67	3	10	1	0		1	19	1	33
52	14	B	1	100	2600	0.67	15	26	1	0		1	19	1	14
52	15	B	1	1800	3600	0	0	2	1	0		1	19	1	7
52	16	A	0	900	3600	0	7	4	1	0		1	19	1	16
52	17	B	1	100	3300	0.25	12	33	1	0		1	19	1	17
52	18	B	1	600	1800	0.75	4	3	1	0		1	19	1	18
52	19	B	1	100	3000	1	6	30	1	0		1	19	1	19
52	20	B	1	100	3600	0	0	36	1	0		1	19	1	20
52	21	B	1	300	2700	0.25	12	9	1	0		1	19	1	21
52	22	B	1	100	2700	0.33	12	27	1	0		1	19	1	22
52	23	A	0	300	1800	0.25	8	6	1	0		1	19	1	23
52	24	B	1	1800	1800	1	1	1	1	0		1	19	1	24
52	25	b	1	300	2700	0.75	4	9	1	0		1	19	1	25
52	26	B	1	100	3300	0.75	4	33	1	0		1	19	1	26
52	27	B	1	600	1200	0.33	12	2	1	0		1	19	1	2
52	28	A	0	300	3600	0	12	12	1	0		1	19	1	6
52	29	B	1	200	2600	0.63	8	13	1	0		1	19	1	4
52	30	A	0	300	3600	0	0	12	1	0		1	19	1	1
52	31	B	1	300	2400	0.33	12	8	1	0		1	19	1	9
52	32	B	1	600	2400	0.5	4	4	1	0		1	19	1	8
52	33	A	0	1200	0	0.33	9	0	1	0		1	19	1	3
52	34	A	0	300	3300	1	1	11	1	0		1	19	1	10
52	35	B	1	100	2000	1	16	20	1	0		1	19	1	15
52	36	A	0	300	2400	0.5	8	8	1	0		1	19	1	5
53	1	A	0	600	2400	0.5	4	4	1	0		1	20	1	1
53	2	B	1	100	3600	0	9	36	1	0		1	20	1	2
53	3	A	0	900	2700	0.25	4	3	1	0		1	20	1	3
53	4	A	0	100	2200	0.7	20	22	1	0		1	20	1	4
53	5	A	0	200	3000	1	12	15	1	0		1	20	1	5
53	6	A	0	300	2700	0.58	7	9	1	0		1	20	1	6
53	7	A	0	200	3400	0.25	2	17	1	0		1	20	1	7
53	8	B	1	300	0	0.75	12	0	1	0		1	20	1	8
53	9	A	0	200	0	0.78	23	0	1	0		1	20	1	9
53	10	A	0	300	1500	0.7	10	5	1	0		1	20	1	10
53	11	A	0	200	3400	0.5	2	17	1	0		1	20	1	11
53	12	A	0	100	3200	0.5	8	32	1	0		1	20	1	12
53	13	A	0	300	3000	0.67	3	10	1	0		1	20	1	13
53	14	A	0	100	2600	0.67	15	26	1	0		1	20	1	14
53	15	B	1	1800	3600	0	0	2	1	0		1	20	1	15
53	16	B	1	900	3600	0	7	4	1	0		1	20	1	16
53	17	A	0	100	3300	0.75	4	33	1	0		1	20	1	17
53	18	A	0	600	1800	0.75	4	3	1	0		1	20	1	18
53	19	B	1	1200	3600	0	5	3	1	0		1	20	1	19
53	20	A	0	1200	1200	0.5	4	1	1	0		1	20	1	20
53	21	A	0	900	1800	1	2	2	1	0		1	20	1	21
53	22	A	0	1200	1200	0.67	3	1	1	0		1	20	1	22
53	23	A	0	300	1800	0.25	8	6	1	0		1	20	1	23
53	24	A	0	1800	1800	1	1	1	1	0		1	20	1	24
53	25	A	0	900	900	0.75	4	1	1	0		1	20	1	25
53	26	A	0	1200	2400	1	1	2	1	0		1	20	1	26
53	27	A	0	600	1200	0.33	12	2	1	0		1	20	1	27
53	28	A	0	300	3300	1	1	11	1	0		1	20	1	28
53	29	A	0	200	2600	0.63	8	13	1	0		1	20	1	29
53	30	B	1	300	3600	0	0	12	1	0		1	20	1	30
53	31	A	0	1800	0	0.5	2	0	1	0		1	20	1	31
53	32	A	0	600	2400	0.5	4	4	1	0		1	20	1	32
53	33	A	0	1200	0	0.33	9	0	1	0		1	20	1	33
53	34	A	0	900	0	0.5	8	0	1	0		1	20	1	34
53	35	A	0	100	3500	1	1	35	1	0		1	20	1	35
53	36	A	0	300	2400	0.5	8	8	1	0		1	20	1	36
54	1	A	0	600	2400	0.5	4	4	0	0		0	20	0	5
54	2	A	0	100	3600	0	9	36	0	0		0	20	0	2
54	3	A	0	900	2700	0.25	4	3	0	0		0	20	0	4
54	4	A	0	100	2200	0.7	20	22	0	0		0	20	0	20
54	5	A	0	200	3000	1	12	15	0	0		0	20	0	3
54	6	A	0	1200	2400	1	1	2	0	0		0	20	0	29
54	7	A	0	200	3400	0.25	2	17	0	0		0	20	0	17
54	8	A	0	300	0	0.75	12	0	0	0		0	20	0	1
54	9	A	0	200	0	0.78	23	0	0	0		0	20	0	8
54	10	A	0	300	1500	0.7	10	5	0	0		0	20	0	9
54	11	A	0	200	3400	0.5	2	17	0	0		0	20	0	24
54	12	A	0	100	3200	0.5	8	32	0	0		0	20	0	12
54	13	A	0	300	3000	0.67	3	10	0	0		0	20	0	7
54	14	A	0	100	2600	0.67	15	26	0	0		0	20	0	11
54	15	A	0	1800	3600	0	0	2	0	0		0	20	0	15
54	16	A	0	900	3600	0	7	4	0	0		0	20	0	14
54	17	A	0	100	3300	0.75	4	33	0	0		0	20	0	13
54	18	A	0	600	1800	0.75	4	3	0	0		0	20	0	18
54	19	A	0	1200	3600	0	5	3	0	0		0	20	0	16
54	20	A	0	1200	1200	0.5	4	1	0	0		0	20	0	10
54	21	A	0	900	1800	1	2	2	0	0		0	20	0	21
54	22	A	0	1200	1200	0.67	3	1	0	0		0	20	0	22
54	23	A	0	300	1800	0.25	8	6	0	0		0	20	0	23
54	24	A	0	1800	1800	1	1	1	0	0		0	20	0	19
54	25	A	0	900	900	0.75	4	1	0	0		0	20	0	31
54	26	A	0	1200	2400	1	1	2	0	0		0	20	0	26
54	27	A	0	600	1200	0.33	12	2	0	0		0	20	0	27
54	28	A	0	300	3300	1	1	11	0	0		0	20	0	28
54	29	A	0	200	2600	0.63	8	13	0	0		0	20	0	6
54	30	A	0	300	3600	0	0	12	0	0		0	20	0	35
54	31	A	0	1800	0	0.5	2	0	0	0		0	20	0	34
54	32	A	0	600	2400	0.5	4	4	0	0		0	20	0	32
54	33	A	0	1200	0	0.33	9	0	0	0		0	20	0	33
54	34	A	0	900	0	0.5	8	0	0	0		0	20	0	30
54	35	A	0	100	3500	1	1	35	0	0		0	20	0	25
54	36	A	0	300	2400	0.5	8	8	0	0		0	20	0	36
55	1	A	0	600	2400	0.5	4	4	0	0		0	19	0	27
55	2	A	0	100	3600	0	9	36	0	0		0	19	0	28
55	3	A	0	900	2700	0.25	4	3	0	0		0	19	0	29
55	4	A	0	100	2200	0.7	20	22	0	0		0	19	0	31
55	5	A	0	200	3000	1	12	15	0	0		0	19	0	30
55	6	A	0	600	0	0.67	9	0	0	0		0	19	0	32
55	7	A	0	200	3400	0.25	2	17	0	0		0	19	0	13
55	8	A	0	300	0	0.75	12	0	0	0		0	19	0	36
55	9	A	0	200	0	0.78	23	0	0	0		0	19	0	34
55	10	A	0	300	1500	0.7	10	5	0	0		0	19	0	35
55	11	A	0	200	3400	0.5	2	17	0	0		0	19	0	11
55	12	A	0	100	3200	0.5	8	32	0	0		0	19	0	12
55	13	A	0	300	3000	0.67	3	10	0	0		0	19	0	33
55	14	A	0	100	2600	0.67	15	26	0	0		0	19	0	14
55	15	A	0	1800	3600	0	0	2	0	0		0	19	0	7
55	16	A	0	900	3600	0	7	4	0	0		0	19	0	16
55	17	A	0	100	3300	0.75	4	33	0	0		0	19	0	17
55	18	A	0	600	1800	0.75	4	3	0	0		0	19	0	18
55	19	A	0	1200	3600	0	5	3	0	0		0	19	0	19
55	20	A	0	1200	1200	0.5	4	1	0	0		0	19	0	20
55	21	A	0	900	1800	1	2	2	0	0		0	19	0	21
55	22	A	0	1200	1200	0.67	3	1	0	0		0	19	0	22
55	23	A	0	300	1800	0.25	8	6	0	0		0	19	0	23
55	24	A	0	1800	1800	1	1	1	0	0		0	19	0	24
55	25	A	0	900	900	0.75	4	1	0	0		0	19	0	25
55	26	A	0	1200	2400	1	1	2	0	0		0	19	0	26
55	27	A	0	600	1200	0.33	12	2	0	0		0	19	0	2
55	28	A	0	300	3300	1	1	11	0	0		0	19	0	6
55	29	A	0	200	2600	0.63	8	13	0	0		0	19	0	4
55	30	A	0	300	3600	0	0	12	0	0		0	19	0	1
55	31	A	0	1800	0	0.5	2	0	0	0		0	19	0	9
55	32	A	0	600	2400	0.5	4	4	0	0		0	19	0	8
55	33	A	0	1200	0	0.33	9	0	0	0		0	19	0	3
55	34	A	0	900	0	0.5	8	0	0	0		0	19	0	10
55	35	A	0	100	3500	1	1	35	0	0		0	19	0	15
55	36	A	0	300	2400	0.5	8	8	0	0		0	19	0	5
56	1	A	0	600	2400	0.5	4	4	0	1		0	21	0	1
56	2	B	1	100	3600	0	9	36	0	1		0	21	0	2
56	3	B	1	900	2700	0.25	4	3	0	1		0	21	0	3
56	4	A	0	100	2200	0.7	20	22	0	1		0	21	0	4
56	5	A	0	200	3000	1	12	15	0	1		0	21	0	5
56	6	B	1	900	3600	0	0	4	0	1		0	21	0	6
56	7	B	1	200	3400	0.25	2	17	0	1		0	21	0	7
56	8	A	0	300	0	0.75	12	0	0	1		0	21	0	8
56	9	B	1	200	0	0.78	23	0	0	1		0	21	0	9
56	10	A	0	300	1500	0.7	10	5	0	1		0	21	0	10
56	11	A	0	200	3400	0.5	2	17	0	1		0	21	0	11
56	12	A	0	100	3200	0.5	8	32	0	1		0	21	0	12
56	13	B	1	300	3000	0.67	3	10	0	1		0	21	0	13
56	14	B	1	100	2600	0.67	15	26	0	1		0	21	0	14
56	15	B	1	1800	3600	0	0	2	0	1		0	21	0	15
56	16	B	1	900	3600	0	7	4	0	1		0	21	0	16
56	17	A	0	100	3300	0.75	4	33	0	1		0	21	0	17
56	18	A	0	600	1800	0.75	4	3	0	1		0	21	0	18
56	19	B	1	1200	3600	0	5	3	0	1		0	21	0	19
[truncated: 1,493 more rows]
